# Supplementary material for: Peppers in Diet: Genome-Wide Transcriptome and Metabolome Changes in Drosophila melanogaster
Source: Int J Mol Sci. 2022 Sep 1;23(17):9924. doi: 10.3390/ijms23179924 (PMC9455967; doi:10.3390/ijms23179924)
Supplement: Supplementary file 1 [file ijms-23-09924-s001.zip › Supplementary Tables.xlsx]

## Sheet: Table S1
Table S1. Content of the main phytochemical compounds of the habanero-pepper diet used in this study
Carotenoids (µg/g)		Phenolic compunds (µg/g)		Capsaicinoids (µg/g)
Capsanthin	18.5	Quercetin	40.736	Capsaicin	7828.41
α-carotene	113.06	Kaempferol	12.538	Dihydrocapsaicin	3836.14
β-carotene	128.673	Apigenin	110.796
Zeaxanthin	22.733	Luteolin	16.838

## Sheet: Table S2
Table S2. GC/MS metabolite profiling analysis
Compound Relative Concentration/mg sample weight	Control R1	Control R2	Control R3	Pepper R1	Pepper R2	Pepper R3
11-Octadecenoic acid	2.47904	3.92979	1.271	4.59298	1.28403	1.04348
1-Monohexadecanoylglycerol	0.880248	0.185207	0.0655602	0.444733	0.40216	0.302438
1-O-Octadecylglycerol	0.389452	0.312806	0.0369974	0.260124	0	0.0714115
1-Tetradecanoylglycerol	0	0	0	0	0	0.0190651
2,3-Dihydroxybutanoic acid	0.00441007	0	0	0	0	0.00318238
2,8-quinolinediol	0	0.0699709	0	0.0401942	0	0
2-Amino-4,6-dihydroxypyrimidine	0.147341	0	0	0.205227	0	0
2-Furancarboxylic acid	0.00221386	0	0	0	0.00228942	0
2-Hexadecanoylglycerol	0.093033	0	0	0	0	0
2-METHYLSERINE	13.9666	14.3401	8.39222	8.38837	6.43706	5.14535
2-Methylsuccinic acid	0	0	0	0	0.0186168	0.0199368
2-Pyrrolidinone	0	0	0	0	0.0740947	0.092051
2-Pyrrolidinone, 1-(9-octadecenyl)	0	0.247586	0	0	0	0
2-Quinolinecarboxylic acid, 4,8-dihydroxy	1.36968	1.34464	0.589462	2.39673	0.488454	0.598764
3,4-Dihydroxybutanoic acid	0	0	0	0.0355326	0.0118629	0.0192917
3-aminoisobutanoic acid	0.410069	0.29758	0.112371	0.984386	0.0956561	0.149035
3-hydroxy-3-methylglutaric acid (dicrotalic acid)	0	0	0	0	0.0135504	0.0115554
3-phenyllactic acid	0	0	0	0	0.0392473	0.0223068
4-Hydroxyproline	0.753669	0.629065	0.282772	1.2793	0.437683	0.460034
6-HYDROXYNICOTINIC ACID	0.018901	0.0111337	0.00403593	0.042943	0.00474741	0.0213346
9,12-Octadecadienoic acid	5.14901	9.8638	3.86352	25.2278	12.547	9.82636
9-Hexadecenoic acid	22.0733	43.7058	19.8855	20.9619	12.9754	6.4643
9-Octadecenoic acid	20.5548	36.1615	12.3232	27.0643	15.9051	9.90833
9-Octadecenol	0	0.159842	0.0328185	0.191471	0	0
9-Tetradecenoic acid	0.158151	0.350117	0.516172	1.3755	0.21544	0.173414
Adenine	0.137746	0.0901315	0.0308792	0.234625	0.132836	0.0756937
Adenosine	1.15691	2.09724	0.368847	1.03059	0.247091	0.705711
Adenosine-3-monophosphate	0.052979	0	0	0.0757823	0	0.0118169
Adenosine-5-monophosphate	0.32592	0.0771561	0.0404332	0.535358	0	0
a-GLYCEROPHOSPHORYLGLYCEROL	0.117325	0.101098	0.119705	0.0916655	0.305646	0.106216
a-Ketoglutaric acid	0	0	0	0	0	0
alanine	38.3975	37.7605	21.8859	45.4638	16.2919	12.7516
AMINOMALONIC ACID	2.06871	1.46534	0.713997	1.89739	0.283692	0.0540843
arabitol	0.196142	0.117551	0.0498123	0.23977	0.191199	0
Arginine	0.122259	0.0900326	0.0322592	0.237799	0	0
Asparagine	1.02768	0.53759	0.530744	1.42393	0.352001	0.311598
Aspartic acid	0	0.221338	0.0174862	0.0283558	0	0.21182
Azelaic acid	0.550544	0.0187276	0	0	0	0
B-alanine	14.8263	14.2719	7.18048	21.412	8.07144	5.55127
benzene-1,2,4-triol	0.0294818	0	0	0	0	0.00609036
Benzoic acid	0.025046	0	0.0134206	0.0558262	0.00940946	0.0116617
Benzoic acid, 2-hydroxy	0	0	0	0	0	0
Benzoic acid, 4-hydroxy	0.806898	0.530679	0.334875	1.31929	0.460103	0.473712
Butanoic acid, 2-hydroxy	0.0695187	0.074584	0	0.0534734	0.00209605	0.0112769
butanoic acid, 3-hydroxy	0.233659	0.370654	0.12401	0.328192	0.0519616	0.0418204
Butanoic acid, 3-methyl-2-hydroxy	0.0256451	0.0424859	0.0111817	0.171769	0.0282906	0.0649104
Butanoic acid, 3-methyl-3-hydroxy	0	0.00993806	0.000621289	0.0138977	0.00234082	0
butanoic acid, 4-hydroxy	0	0.0117092	0.00372635	0	0.0172151	0.00686291
Campesterol	0.0552232	0	0	4.0622	1.08129	0.914651
Cholesterol	0	0	0	0.120122	0.0285705	0.0315693
citric acid	4.16724	7.17518	0.986946	0.942269	0.0234307	0.0244975
Cyclopropaneoctanoic acid, 2-hexyl	0	6.59607	2.49768	5.22253	2.17155	1.27814
cysteine	0.303857	0.5365	0.22627	0.493172	0.0587333	0.013298
cytindine-5'-monophosphate	0.0124486	0.00864165	0.00510861	0.0269197	0	0
Cytosine	0.0189521	0	0.00380746	0	0.00560372	0
Decanoic acid	0.017491	0.0228801	0.0124906	0.0174725	0.00729738	0.00605198
Deoxyfructosazine	0	0	0	0.708436	0.289987	0.288771
Docosanoic acid	0.252805	0.149121	0.0662243	0.203211	0.089432	0.0796723
Docosanol	0.103598	0.0696959	0.0246579	0.111663	0.0386594	0.0249397
Dodecanoic ACID	1.60649	2.81091	1.52983	2.2259	1.15256	0.6611
Dopamine	0	0	0	0	0.0174096	0
Eicosanoic acid	0.407589	0.309297	0.174772	0.318814	0.171189	0
Eicosanol	0.115871	0.0820389	0.0350013	0.0859215	0.0279454	0.0140601
Ergosta-7-en-3.beta.-ol	4.09237	7.81896	2.25092	1.72515	0.481282	0.311682
Ergosterol	2.08195	2.24589	0.697216	0.464737	0.0850873	0.342317
ERYTHRITOL	2.9116	1.41121	0.298774	2.87633	1.82762	1.32961
Erythronic acid	0.198239	0.066117	0.0371738	0.317557	0.148641	0.115392
erythrose 4-phosphate	0.0107531	0	0	0	0	0.00622219
ethanolamine	7.04516	5.77785	2.25629	7.05092	3.04727	1.53106
Ethanolamine-glycerophosphate	5.94485	8.15731	6.88408	7.27878	10.1128	4.86102
Ethyl phosphoric acid	0.0955604	0.0304961	0.00695608	0	0	0
fructose	0.506446	0.264051	0.430283	0.101797	4.20434	0
fructose-6-p	0.231708	0.235825	0.173682	0.0719883	0.043315	0.0482903
Fumaric acid	0.0152307	0.0195842	0.007183	0.0282251	0.0206744	0.0478505
GABA	2.05064	1.96071	1.08388	2.84971	0.978077	0.521879
Galactitol	0.254504	0.075021	0	0.351322	0	0.110827
galactose	1.85631	0	0	2.50552	11.0458	0
Gluconic acid	0.919136	0.178328	0.554657	0.542497	0	0.271311
Gluconic acid lactone	0	0	0	0	0	0
Glucose	48.4216	78.9581	60.8072	68.9769	67.2682	32.1024
glucose-6-p	0.384011	0.285399	0.192562	0.716389	0.179674	0.172701
GLUTAMIC ACID	17.0827	14.0926	6.59424	23.4552	3.51095	2.76129
Glutamine	17.1772	18.5036	10.147	30.3454	13.1283	10.7467
Glutaric acid	0.0295153	0.0049469	0.0026486	0.0582294	0.0187825	0.0201359
Glutaric acid, 2-hydroxy	9.53188	9.26238	7.84829	12.5434	4.96926	4.41932
Glyceric acid	0	0.179193	0.0765021	0	0.0838469	0.0422704
glycerol	5.84262	10.0985	6.73847	9.83149	6.45928	5.33908
GLYCEROL-2-P	0	0	0	0	0.0595938	0.0367966
glycerol-3-p	20.9786	24.5575	16.3596	33.9328	17.0799	12.7557
Glycine	21.5283	17.8637	9.43523	26.0292	10.4859	7.94803
Glycolic acid	0.0522506	0.0391128	0.0181985	0.164226	0.0938793	0.0535542
glyoxylic acid	0.287371	0	0	0.418543	0	0
Guanosine	0.149473	0.205155	0.086802	0.183985	0.0362905	0.0345969
Gulonic acid	0.121921	0.145325	0.100595	0.158999	0	0.176637
Hexacosanoic acid	0	0	0.02717	0	0.0499778	0.0381731
Hexacosanol	0.16465	0.200832	0.0546207	0.179644	0.0478485	0.0366069
Hexadecanol	0.0141872	0.0365275	0	0.0659565	0	0
Histamine	0	0	0	0.183017	0	0
Histidine	6.03884	5.93717	1.81195	8.63082	1.28414	1.63826
Homocysteine	3.88116	1.81685	0.985634	4.68404	0.0976342	0.178058
homoserine	0.240311	0.23988	0.108768	0.425209	0.138351	0.125008
Hypoxanthine	2.36125	2.79857	1.2294	4.80208	0.6857	1.28187
Inosine	9.51018	8.32719	5.46018	9.24431	6.63823	4.46273
inositol	2.27305	1.98872	1.45838	2.53563	2.00697	1.39711
Inositol-p	1.50425	1.31927	0.570363	1.91319	0.443099	0.231665
isoleucine	2.30203	1.09817	0.487687	1.46949	1.53906	0.7912
isomaltose	0.233885	0.427327	1.90451	0.15551	1.82549	0.39761
Isoxanthopterin	0.403023	0.701832	0.18574	0.791849	0.059418	0.182162
KYNURENIC ACID	0.00328873	0.0837822	0.0113634	0.107985	0	0.0240211
lactamide	0	0	0.0314254	0	0.0176278	0
lactic acid	4.37619	7.70352	5.0202	5.29877	7.55022	3.08409
leucine	0.984205	1.14328	0.521696	1.67414	0.740881	1.11578
lysine	9.3555	7.34893	3.38618	19.0053	1.61607	2.27535
malic acid	1.039	0.435067	0.283909	1.0228	0.212643	0.268977
Malonic acid	0.0183611	0.0433815	0.00744596	0.066207	0.0646545	0.0523431
maltose	1.12987	3.85407	14.1546	1.92796	10.8259	2.09744
mannitol	0	0	0.133695	0.0185719	1.38715	0.0190631
mannose	0	0.451513	0.352816	0.566764	0.447458	0.495417
Mannose-6-p	0.134048	0.244925	0	0	0.0781785	0.0677698
Melibiose	0.130511	0	0	0	0.241607	0
methionine	0.453972	0.63315	0.199251	1.46675	0.489039	0.519718
Mevalonic acid	0.150303	0.396935	0.131091	0.116114	0.152074	0.0661921
mimosine	0.46967	0.394214	0.162919	0.686609	0.134872	0.154672
Monomethylphosphate	0.343745	0.58386	0.225385	0.367605	0.257641	0.249743
N-a-Acetyl-L-Lysine	2.0482	0.584016	0.40914	5.85003	0.801842	2.21893
N-Acetylglutamic acid	2.26985	0	0	3.1779	0.939224	1.03319
N-acetyltryptophan	1.09749	0.163299	0.0705706	0.311012	0.0651984	0.271416
NICOTINAMIDE	0.131645	0.108582	0.0807904	0.185898	0.0775706	0.0567483
NICOTINIC ACID	0.189585	0.208988	0.11656	0.31719	0.107596	0.114674
N-methylalanine	0.213901	0.0482112	0.0215433	0.288311	0.0171034	0.0252036
Octacosanol	0.20986	0	0.0874361	0.220806	0.0455744	0.0398303
Octadecanol	6.84903	8.48182	1.67583	9.62134	2.0617	1.462
Oleamide	1.01328	0	0	0	0	0
O-phosphoethanolamine	17.2403	15.0725	5.76997	26.735	4.69367	4.60459
Ornithine	2.43526	2.24587	0.881807	8.7796	0.950076	0.779228
Orotic acid	0.0155175	0.0284683	0	0	0.0127974	0.00913378
oxalic acid	0.0457848	0.0663398	0.0159721	0.17374	0.00777546	0.0219309
Oxamic acid	0	0	0	0.0934993	0	0.0137201
Palmitic acid	24.3402	29.8203	10.0273	28.4126	12.0275	8.65887
Panthotenic acid	0.583105	0.492643	0.236918	0.837582	0.247891	0.195121
Pentadecanoic acid	0.200136	0.258211	0.104817	0.594074	0.148114	0.130016
Pentanoic acid, 3-methyl-2-hydroxy	0.0231823	0.00290786	0.00396064	0.0961453	0.0127652	0.0399653
Pentanoic acid, 4-methyl-2-hydroxy	0.0604924	0.0265178	0.0156905	0.218313	0.0382464	0.0622967
phenylalanine	0.977219	0.971932	0.370183	2.0278	0.859278	0.634405
Phosphoglycolic acid	0	0	0	0	0	0
proline	7.61563	6.49587	4.90058	10.4867	5.07264	4.08004
Putrescine	0.180793	0.105519	0.0698838	0.343365	0.121934	0.0777215
pyrophosphate (4:1)	0	0	0.000289792	0.0286028	0.00121125	0
Pyrrole-2-carboxylic acid	0.039761	0	0.00495283	0	0	0
pyruvic acid	0.132398	0.12474	0.073631	0.160423	0.0905097	0.0668849
quinic acid	0	0	0	0	0.544554	0.108861
Raffinose	0	0	0	0	0	0
RIBITOL	0.557779	0.208722	0.15239	0.465048	0.259884	0.225058
Ribonic acid	0	0	0	0	0.123339	0.153628
ribose	1.24867	1.02845	0.502407	3.27417	0.993163	1.94837
Sedoheptulose	0.0327905	0.0286242	0.0191621	0.0359992	0.0627756	0.0395433
Sedoheptulose-7-p	1.30825	0.694278	0.262565	1.39418	0.0916342	0.276564
serine	4.41541	3.70993	3.07813	5.73789	4.55267	2.06598
Sitosterol	0	0.161618	0	7.9552	2.3939	1.96722
sorbitol	0.703341	1.41752	2.11698	0.972325	5.35905	0.492919
Spermidine	0.267271	0.0994155	0.0981468	0.300306	0	0.0959611
stearic acid	6.39382	8.01411	2.08538	9.61037	2.21906	1.72426
Stearic acid, 10-hydroxy	0	0	0	0.128747	0	0.0551763
Stigmasterol	0	0	0	0.888092	0.303794	0.23059
Succinic acid	5.75749	6.58465	4.81264	10.5434	6.62223	4.03284
sucrose	0.0164527	0	0	0	0.48141	0
Tetracosanoic acid	0.14931	0.179687	0.0383946	0.195922	0.0512875	0.0509417
Tetracosanol	0.138786	0.0929193	0.0260008	0.177984	0.0271058	0.0292356
Tetradecanoic acid	5.98706	10.6259	5.3252	8.77099	4.14651	3.65878
threitol	0.13319	0	0	0.237051	0.0453422	0
Threonic acid	0.0995988	0.076955	0.0281064	0.170914	0.0755206	0.106718
Threonine	16.5861	14.2859	8.66448	17.9326	5.91646	6.22378
Thymine	0	0	0	0	0.01245	0.00419991
Tocopherol, a	0	0	0	0.0992231	0.0210117	0.0286265
Tocopherol, y	0	0	0	0	0.00275161	0.0059494
trehalose	0.228666	0.18054	0.77761	0.261107	0.87328	0.116657
Tricarballylic acid	0	0	0	0.131762	0.03197	0.0344107
Tridecanoic acid	0.177379	0.0760452	0	0.430193	0.0528837	0.0937501
Tryptophan	0.470519	0.808623	0.254339	0.979466	0	0
Tyrosine	0	0	0.100477	0	0	0
uracil	0.708994	0.499096	0.171059	1.27568	0.619343	0.533063
UREA	4.86869	6.87398	1.9069	8.99805	2.55651	3.5206
URIC ACID	20.4199	32.088	9.20867	34.1925	5.73711	8.04311
Uridine	0	0	0.0796225	0	0.385211	0
valine	4.40859	3.89214	1.75972	6.06554	2.27748	1.98523
Xanthine	1.55861	1.18785	0.75466	1.88244	0.40817	0.857131
XYLITOL	2.13676	1.40673	0.998875	2.92461	1.44122	1.21261

## Sheet: Table S3
Table S3. Main classification of metabolites identified in response to habanero-pepper diet
Name	Unique Metabolites	Pvalue
Amino acids	44	1
Monosaccharides	11	1
Carboxylic acids	10	1
Fatty acids	9	1
Amines	6	1
Neurotransmitters	6	1
Bases	4	1
Oligosaccharides	4	1
Nucleosides	3	1
28-Carbon atoms	2	1
Other hormones	2	1
Vitamins	2	1
27-Carbon atoms	1	1
29-Carbon atoms	1	1

## Sheet: Table S4
Table S4. De-regulated meatabolites identified by fold change analysis in response to habanero-pepper diet
Compounds	Fold Change	log2(FC)
Azelaic acid	0.020906	-5.5799
Ethyl phosphoric acid	0.042857	-4.5443
Citric acid	0.079417	-3.6544
Ergosterol	0.17694	-2.4987
Ergosta-7-en-3.beta.-ol	0.17797	-2.4903
Fructose-6-p	0.25	-2
Benzene-1,2,4-triol	0.41176	-1.2801
Orotic acid	0.42308	-1.241
Mannose-6-p	0.42708	-1.2274
2-Hexadecanoylglycerol	0.42857	-1.2224
2-Pyrrolidinone, 1-(9-octadecenyl)	0.42857	-1.2224
Oleamide	0.42857	-1.2224
Pyrrole-2-carboxylic acid	0.42857	-1.2224
Tyrosine	0.42857	-1.2224
Butanoic acid, 2-hydroxy	0.43662	-1.1956
1-O-Octadecylglycerol	0.45676	-1.1305
9-Hexadecenoic acid	0.47158	-1.0844
Glyceric acid	0.47761	-1.0661
N-acetyltryptophan	0.48872	-1.0329
Tridecanoic acid	2.1111	1.078
Ribose	2.2338	1.1595
butanoic acid, 4-hydroxy	2.2857	1.1926
Hexacosanoic acid	2.2857	1.1926
1-Tetradecanoylglycerol	2.3333	1.2224
Dopamine	2.3333	1.2224
Histamine	2.3333	1.2224
pyrophosphate (4:1)	2.3333	1.2224
Thymine	2.3333	1.2224
Tocopherol, y	2.3333	1.2224
9,12-Octadecadienoic acid	2.5231	1.3352
Malonic acid	2.5714	1.3626
Glutaric acid	2.6316	1.3959
Glycolic acid	2.7273	1.4475
Pentanoic acid, 4-methyl-2-hydroxy	2.9091	1.5406
N-a-Acetyl-L-Lysine	2.9178	1.5449
Butanoic acid, 3-methyl-2-hydroxy	3.25	1.7004
Fructose	3.6	1.848
2-Methylsuccinic acid	3.6667	1.8745
3-hydroxy-3-methylglutaric acid	3.6667	1.8745
Uridine	3.7679	1.9137
Ribonic acid	4.0833	2.0297
2-Pyrrolidinone	4.1429	2.0506
GLYCEROL-2-P	4.5	2.1699
3-phenyllactic acid	5.3333	2.415
Galactose	5.3502	2.4196
Stearic acid, 10-hydroxy	5.6111	2.4883
Pentanoic acid, 3-methyl-2-hydroxy	6.25	2.6439
Deoxyfructosazine	7.4138	2.8902
Cholesterol	10	3.3219
Quinic acid	10.182	3.3479
Stigmasterol	10.29	3.3632
Mannitol	10.362	3.3733
Tricarballylic acid	10.556	3.3999
3,4-Dihydroxybutanoic acid	11.667	3.5443
Tocopherol, a	12.5	3.6439
Oxamic acid	17	4.0875
Sucrose	17.429	4.1234
Sitosterol	55	5.7814
Campesterol	72.024	6.1704

## Sheet: Table S5
Table S5. RNA-seq statistics
Samples	Replication	Raw Reads Number	Clean Reads Number	Total Mapped Reads	Percentage Mapped
Control Diet	R1	31253994	27484600	2.66683e+07	97.03
Control Diet	R2	25222316	22112772	2.14582e+07	97.04
Control Diet	R3	34168068	29330206	2.86292e+07	97.61
Pepper Diet	R1	34855166	30377956	2.9579e+07	97.37
Pepper Diet	R2	28513910	22170350	2.15584e+07	97.24
Pepper Diet	R3	29515496	26028162	2.48673e+07	95.54

## Sheet: Table S6
Table S6. Differentially expressed genes from pair-wise comparison of flies on the habanero-pepper diet versus control diet
Expression	Name	FC	logFC	logCPM	P-Value	FDR	Gene Symbol	Annotation
[UP]	FBgn0029696	315.849	8.30309	1.1665	6.37971e-08	2.23915e-06	CG15571	uncharacterized protein Dmel_CG15571
[UP]	FBgn0033721	197.726	7.62736	0.523222	0.000294746	0.00278009	CG13159	uncharacterized protein Dmel_CG13159
[UP]	FBgn0051813	134.029	7.0664	1.72696	0.0125134	0.0495325	nur	nemuri, isoform B
[UP]	FBgn0026320	77.6798	6.27947	-0.512566	0.00120514	0.00861692	Tom	enhancer of split malpha protein
[UP]	FBgn0001254	65.7768	6.03951	0.788106	0.00481051	0.0242417	ImpE2	Ecdysone-inducible gene E2
[UP]	FBgn0263037	50.082	5.64622	-0.919859	0.00490104	0.0245738	CG43332	uncharacterized protein Dmel_CG43332
[UP]	FBgn0038011	50.0248	5.64457	0.600448	3.2262e-12	3.72453e-10	CG4066	uncharacterized protein Dmel_CG4066
[UP]	FBgn0035621	48.8371	5.60991	1.10954	0.00478898	0.0241943	CG10591	LD26105p, partial
[UP]	FBgn0029697	39.6895	5.31069	6.12645	7.45996e-05	0.000921381	CG15570	uncharacterized protein Dmel_CG15570
[UP]	FBgn0036352	36.7733	5.20059	0.137995	8.93529e-05	0.00106318	CG14110	uncharacterized protein Dmel_CG14110
[UP]	FBgn0035697	35.7115	5.15832	2.87191	1.67171e-19	5.98773e-17	CG10163	uncharacterized protein Dmel_CG10163
[UP]	FBgn0032127	31.9208	4.99643	6.01816	5.58882e-08	2.0018e-06	CG13114	uncharacterized protein Dmel_CG13114
[UP]	FBgn0051002	29.5152	4.88339	-1.35026	0.0013647	0.00942337	Ugt35D1	UDP-glycosyltransferase family 35 member D1
[UP]	FBgn0034301	29.1045	4.86317	-1.35016	0.00055213	0.00464621	CG5756	CG13675 protein
[UP]	FBgn0034514	28.7957	4.84778	-1.35252	0.00174673	0.01137	CG13427	uncharacterized protein Dmel_CG13427
[UP]	FBgn0053003	26.1692	4.7098	-1.41693	0.00134717	0.00932078	CG33003	uncharacterized protein Dmel_CG33003, isoform B
[UP]	FBgn0032129	25.8019	4.6894	-1.41845	0.000864614	0.00665076	jp	junctophilin, isoform D
[UP]	FBgn0037428	25.6328	4.67992	-1.47978	0.00779457	0.0345548	Osi18	osiris 18
[UP]	FBgn0038150	24.0629	4.58874	-1.48312	0.00675636	0.0311171	yellow-e3	yellow-c, isoform B
[UP]	FBgn0035428	24.0378	4.58724	-1.48159	0.00167459	0.0110602	CG14960	RE10324p
[UP]	FBgn0052762	23.2179	4.53717	-1.48652	0.00132519	0.00922352	CG32762	uncharacterized protein Dmel_CG32762, isoform B
[UP]	FBgn0035468	22.9201	4.51854	-0.271914	2.71891e-07	7.96237e-06	Gr63a	gustatory receptor 63a
[UP]	FBgn0030439	22.5166	4.49292	1.99709	3.71168e-10	2.49271e-08	CG12716	uncharacterized protein Dmel_CG12716
[UP]	FBgn0011653	22.1019	4.4661	-0.438639	0.00525759	0.0258204	mas	masquerade, isoform B
[UP]	FBgn0085398	20.9403	4.38821	-1.55484	0.00227823	0.0138368	ppk9	pickpocket 10
[UP]	FBgn0286723	20.4872	4.35665	2.47921	2.27796e-29	2.12138e-26	hll	bubblegum, isoform C
[UP]	FBgn0037797	18.4306	4.20403	-1.62895	0.00410332	0.0214679	CG12420	uncharacterized protein Dmel_CG12420
[UP]	FBgn0262576	18.3614	4.1986	-1.6298	0.00411755	0.0215343	CG43116	TPA_inf: HDC15681
[UP]	FBgn0040296	16.1648	4.01478	-1.70581	0.0100544	0.0419503	Ocho	enhancer of split malpha protein
[UP]	FBgn0053337	15.9705	3.99734	-1.70658	0.00778135	0.0345291	CG33337	uncharacterized protein Dmel_CG33337
[UP]	FBgn0034168	15.7696	3.97907	-1.70877	0.0085969	0.0372547	CG15614	FI18501p1, partial
[UP]	FBgn0041709	15.4047	3.9453	6.10171	0.00725213	0.0327107	yellow-g	yellow-g
[UP]	FBgn0001256	15.1778	3.92389	0.939136	0.00507487	0.0251811	ImpL1	Ecdysone-inducible gene L1, isoform B
[UP]	FBgn0037405	12.4849	3.64211	4.08282	3.11905e-18	9.90228e-16	CG1077	uncharacterized protein Dmel_CG1077
[UP]	FBgn0265011	12.4057	3.63293	-0.918236	0.00108754	0.00796633	Np	notopleural, isoform B
[UP]	FBgn0036619	11.0814	3.47007	4.54346	1.54066e-46	4.3043e-43	Cpr72Ec	cuticular protein 72Ec
[UP]	FBgn0001253	9.79509	3.29206	-0.030879	0.00722452	0.03263	ImpE1	Ecdysone-inducible gene E1, isoform C
[UP]	FBgn0032788	9.26862	3.21236	4.33242	0.00415653	0.0216795	CG13084	IP19406p, partial
[UP]	FBgn0028999	8.94219	3.16063	-0.0388553	0.00110203	0.00805138	nerfin-1	nervous fingers 1
[UP]	FBgn0262607	8.92316	3.15755	-1.12828	0.00462112	0.0235421	CG43133	TPA_inf: HDC19504
[UP]	FBgn0263109	8.80375	3.13812	-0.037646	8.37691e-05	0.00101051	CG43366	serpin 4
[UP]	FBgn0037167	8.70202	3.12135	5.02184	1.59377e-20	6.18427e-18	CG11425	wunen, isoform A
[UP]	FBgn0038527	8.61959	3.10762	-1.12487	0.0047391	0.0240031	CG14324	---NA---
[UP]	FBgn0003719	8.33661	3.05946	3.91206	5.90919e-23	3.05724e-20	tld	tolkin, isoform C
[UP]	FBgn0030980	8.28936	3.05126	-1.22984	0.00582055	0.0277303	CG7406	uncharacterized protein Dmel_CG7406
[UP]	FBgn0052774	8.24108	3.04283	3.89894	1.50334e-43	3.50003e-40	Muc4B	mucin 4B, isoform C
[UP]	FBgn0030394	7.32156	2.87215	-1.29305	0.00859777	0.0372547	Cpr11A	cuticular protein 11A
[UP]	FBgn0030804	7.27728	2.8634	-1.29427	0.00629546	0.0294562	CG13002	chemosensory protein B 74a
[UP]	FBgn0033363	6.73606	2.75191	-1.3523	0.0103552	0.0428218	CG13744	stubble, isoform B
[UP]	FBgn0026395	6.691	2.74222	-1.35362	0.0100476	0.0419469	Or23a	odorant receptor 23a
[UP]	FBgn0034906	6.65387	2.73419	-1.35569	0.011259	0.0456669	CG13561	uncharacterized protein Dmel_CG13561
[UP]	FBgn0031088	6.6405	2.73129	-1.3554	0.0113574	0.0459327	CG15322	uncharacterized protein Dmel_CG15322, isoform C
[UP]	FBgn0053300	6.3156	2.65892	-0.588503	0.000750781	0.00594876	Muc30E	mucin 30E
[UP]	FBgn0036835	6.25942	2.64603	2.24099	4.04774e-13	5.7818e-11	CG14075	IP04278p, partial
[UP]	FBgn0263038	6.13232	2.61643	2.86373	0.00333653	0.018444	CG43333	midline fasciclin, isoform C
[UP]	FBgn0285912	6.12882	2.61561	-0.630642	0.000561229	0.00470433	mah	mahogany
[UP]	FBgn0039851	6.12141	2.61387	0.0947272	0.00616528	0.0289912	mey	morpheyus, isoform B
[UP]	FBgn0010241	5.81503	2.53979	4.75978	1.29761e-35	1.81263e-32	Mdr50	multi drug resistance 50
[UP]	FBgn0020385	5.73745	2.52041	9.93371	3.48178e-83	2.43185e-79	pug	pugilist, isoform A
[UP]	FBgn0036532	5.67528	2.50469	-1.02106	0.00585604	0.0278435	CG13445	MIP30120p, partial
[UP]	FBgn0033207	5.67438	2.50446	2.37008	3.35736e-07	9.51297e-06	CG12826	FI16905p1, partial
[UP]	FBgn0085294	5.61841	2.49016	-0.671805	0.00140086	0.00960189	CG34265	TPA_inf: HDC08233
[UP]	FBgn0004552	5.4969	2.45862	2.56679	5.33673e-10	3.35732e-08	Akh	adipokinetic hormone
[UP]	FBgn0067312	5.34664	2.41863	-1.06985	0.00624302	0.029269	CheB38a	chemosensory protein B 38a
[UP]	FBgn0035921	5.15753	2.36668	0.944558	3.61723e-06	7.27038e-05	CG13305	uncharacterized protein Dmel_CG13305, isoform B
[UP]	FBgn0000052	5.15164	2.36503	9.40028	1.2891e-98	1.80074e-94	Pfas	phosphoribosylformylglycinamidine synthase, isoform A
[UP]	FBgn0039718	5.10478	2.35185	-0.296229	0.000172527	0.00181069	CG15517	uncharacterized protein Dmel_CG15517
[UP]	FBgn0035056	5.10174	2.35099	0.434662	0.000236707	0.00233514	spz6	spatzle 6
[UP]	FBgn0035949	5.05675	2.33821	1.21408	2.24143e-09	1.19695e-07	CG13314	TPA_inf: HDC03533
[UP]	FBgn0002565	4.86659	2.28291	10.0843	4.10639e-15	8.07917e-13	Lsp2	larval serum protein 1 gamma
[UP]	FBgn0029531	4.62512	2.20949	-0.630214	0.0102707	0.0425477	CG13362	uncharacterized protein Dmel_CG13362
[UP]	FBgn0034052	4.6158	2.20658	-0.0474919	0.000198516	0.00201721	CG8299	RecName: Full=Trypsin delta; Flags: Precursor
[UP]	FBgn0033855	4.59815	2.20105	0.146657	8.20698e-05	0.000994304	link	link
[UP]	FBgn0034996	4.59066	2.1987	0.441445	0.000183485	0.00189352	CG13575	leucokinin receptor
[UP]	FBgn0000071	4.4474	2.15296	0.565221	0.00216948	0.013374	Ama	amalgam, isoform B
[UP]	FBgn0033874	4.44518	2.15224	0.352389	2.76579e-05	0.000399233	CG6347	cysteine proteinase-1, isoform E
[UP]	FBgn0039648	4.43674	2.1495	-0.416423	0.00371972	0.0199007	CG14515	Putative ferric-chelate reductase 1 homolog; Short=DmSDR2
[UP]	FBgn0033355	4.38501	2.13258	2.20267	6.11844e-09	2.86807e-07	CG13748	ACP24A4
[UP]	FBgn0027788	4.37315	2.12867	-0.626451	0.0027273	0.0159781	Hey	enhancer of split mbeta protein
[UP]	FBgn0035922	4.23845	2.08354	-0.293532	0.000953921	0.00720288	Pex7	peroxin 7, isoform B
[UP]	FBgn0014031	4.2363	2.0828	7.79929	3.44361e-48	1.20259e-44	Spat	serine pyruvate aminotransferase
[UP]	FBgn0038451	4.2293	2.08042	1.57773	7.2031e-08	2.48445e-06	CG14893	sgroppino, isoform B
[UP]	FBgn0034440	4.18647	2.06573	0.141234	0.000160232	0.00171911	CG10073	uncharacterized protein Dmel_CG10073, isoform C
[UP]	FBgn0041621	4.17489	2.06174	-0.923617	0.00977083	0.041111	Or82a	odorant receptor 82a
[UP]	FBgn0039241	4.13941	2.04942	9.63108	4.76835e-63	2.2203e-59	CG11089	uncharacterized protein Dmel_CG11089, isoform B
[UP]	FBgn0004511	4.12163	2.04321	-0.1215	0.000988468	0.00739974	dy	dusky-like, isoform A
[UP]	FBgn0000053	4.0787	2.02811	9.95543	7.74557e-35	9.83616e-32	Gart	GART trifunctional enzyme, isoform C
[UP]	FBgn0036997	4.01987	2.00715	3.93128	1.21007e-17	3.67466e-15	CG5955	uncharacterized protein Dmel_CG5955
[UP]	FBgn0035176	3.92657	1.97327	8.75487	3.87806e-27	2.70863e-24	mat	uncharacterized protein Dmel_CG13905
[UP]	FBgn0034501	3.91548	1.96919	10.4716	3.86636e-15	7.7156e-13	CG13868	uncharacterized protein Dmel_CG13868, isoform D
[UP]	FBgn0052475	3.8604	1.94875	3.94343	0.000165663	0.00175713	mthl8	methuselah-like 8
[UP]	FBgn0011294	3.8166	1.93229	-0.358912	0.00327734	0.0182094	a5	antennal protein 5
[UP]	FBgn0038859	3.66415	1.87348	-0.78794	0.012074	0.0481068	Obp93a	Odorant-binding protein 93a
[UP]	FBgn0037684	3.51032	1.8116	4.81665	3.45113e-05	0.000483539	Srr	serine racemase, isoform B
[UP]	FBgn0035870	3.45768	1.7898	0.211291	0.000797174	0.00623501	Gr66a	gustatory receptor 66a
[UP]	FBgn0001208	3.45723	1.78962	7.62447	3.54496e-16	8.84277e-14	Hn	phenylalanine hydroxylase
[UP]	FBgn0035439	3.4177	1.77303	3.63573	3.66576e-14	6.48189e-12	CG14961	uncharacterized protein Dmel_CG14961
[UP]	FBgn0031910	3.36655	1.75127	3.21904	3.174e-14	5.68431e-12	CG15818	CG15818
[UP]	FBgn0262146	3.32208	1.73209	4.54161	1.07927e-20	4.30752e-18	MtnE	metallothionein D
[UP]	FBgn0261245	3.29168	1.71883	0.275481	0.000462777	0.00403529	sing	singles bar
[UP]	FBgn0032699	3.19962	1.6779	8.0508	4.20876e-07	1.16883e-05	CG10383	uncharacterized protein Dmel_CG10383, isoform B
[UP]	FBgn0286852	3.13814	1.64991	0.207264	0.000760273	0.00601374	naz	nazgul, isoform B
[UP]	FBgn0261560	3.12727	1.6449	8.13218	3.98865e-08	1.47792e-06	Thor	thor, isoform A
[UP]	FBgn0029091	3.07309	1.61969	4.74665	5.89068e-08	2.08321e-06	Chs2	chitin synthase 2, isoform C
[UP]	FBgn0014859	3.04263	1.60532	4.33576	1.07015e-13	1.67966e-11	Hr38	hormone receptor-like in 38, isoform B
[UP]	FBgn0032726	3.01088	1.59019	6.72855	1.74994e-18	5.68486e-16	CG10621	CG10623
[UP]	FBgn0036836	2.9777	1.5742	3.89598	2.41269e-15	5.40735e-13	CG11619	uncharacterized protein Dmel_CG11619
[UP]	FBgn0036656	2.95786	1.56455	2.22503	9.2864e-07	2.27982e-05	CG13026	uncharacterized protein Dmel_CG13026, isoform C
[UP]	FBgn0038705	2.9543	1.56282	-0.144486	0.00488108	0.0245001	CG11626	uncharacterized protein Dmel_CG11626, isoform B
[UP]	FBgn0036995	2.93535	1.55353	4.22587	9.35793e-11	7.73496e-09	atk	artichoke, isoform B
[UP]	FBgn0034005	2.91439	1.54319	0.712286	0.00270075	0.0158649	ItgaPS4	integrin alphaPS4 subunit
[UP]	FBgn0033629	2.90725	1.53965	-0.0778766	0.00490785	0.0245821	Tsp47F	tetraspanin 47F
[UP]	FBgn0034493	2.87478	1.52345	5.52085	2.8794e-08	1.11111e-06	CG8908	ATP binding cassette subfamily A, isoform B
[UP]	FBgn0036110	2.87271	1.52241	4.42053	0.000419096	0.00371705	Cpr67Fb	cuticular protein 67Fb
[UP]	FBgn0263079	2.86769	1.51989	0.420425	0.00291766	0.0167862	CG43338	uncharacterized protein Dmel_CG43338, isoform A
[UP]	FBgn0035160	2.8199	1.49564	1.27885	0.000314121	0.00292921	hng3	dorsal interacting protein 3
[UP]	FBgn0038172	2.8164	1.49385	4.85428	1.30822e-09	7.48957e-08	Adgf-D	adenosine deaminase-related growth factor D
[UP]	FBgn0015572	2.79796	1.48437	3.9998	3.36073e-15	7.00686e-13	alpha-Est4	alpha esterase
[UP]	FBgn0261625	2.7819	1.47607	7.17069	1.21845e-15	2.79026e-13	GLS	glutaminase, isoform H
[UP]	FBgn0040637	2.78042	1.4753	1.62816	4.58107e-05	0.000613563	CG11458	RH62628p, partial
[UP]	FBgn0036712	2.75779	1.46351	0.77894	0.0020366	0.0127862	brv2	brivido-2, isoform A
[UP]	FBgn0013811	2.75562	1.46238	4.36893	3.22789e-10	2.2212e-08	Dhc62B	dynein heavy chain at 62B
[UP]	FBgn0031432	2.75011	1.45949	5.92489	4.02308e-19	1.33806e-16	Cyp309a1	Cyp309a1, isoform C
[UP]	FBgn0263986	2.74908	1.45895	0.158821	0.00672177	0.0309961	cd	curly Su
[UP]	FBgn0031689	2.74486	1.45673	6.59009	4.76158e-24	2.77144e-21	Cyp28d1	Cyp28c1, isoform B
[UP]	FBgn0038073	2.7444	1.45649	1.13815	0.000179801	0.00186324	CG14395	uncharacterized protein Dmel_CG14395, isoform J
[UP]	FBgn0036181	2.74008	1.45422	2.0208	8.15774e-06	0.000145537	Muc68Ca	mucin 68Ca
[UP]	FBgn0039479	2.73941	1.45386	2.82871	4.49652e-10	2.89456e-08	CG14257	uncharacterized protein Dmel_CG14257, isoform B
[UP]	FBgn0038511	2.73609	1.45212	1.33455	0.00013779	0.00152036	cysu	curly Su
[UP]	FBgn0033110	2.73438	1.45121	1.15337	0.00013058	0.0014546	CG9447	CG5892 protein
[UP]	FBgn0035718	2.72532	1.44643	2.11204	2.87685e-06	5.96242e-05	CG14820	RecName: Full=Zinc carboxypeptidase A 1; Flags: Precursor
[UP]	FBgn0035968	2.72415	1.44581	5.67741	5.22221e-13	7.29491e-11	Slc45-1	solute carrier family 45 member 1, isoform B
[UP]	FBgn0005614	2.72123	1.44426	6.84997	7.21026e-31	7.7477e-28	trpl	transient receptor potential channel-like protein
[UP]	FBgn0000120	2.71697	1.442	8.97184	2.73394e-40	4.7738e-37	Arr1	arrestin 1, isoform C
[UP]	FBgn0051146	2.71402	1.44043	4.6436	4.01104e-14	6.9173e-12	Nlg1	neuroligin 1, isoform E
[UP]	FBgn0034520	2.69594	1.43079	-0.232153	0.0113045	0.0457756	lms	lateral muscles scarcer, isoform B
[UP]	FBgn0036599	2.69372	1.4296	0.588545	0.00332226	0.0183797	CG13044	RecName: Full=Retinin; Flags: Precursor
[UP]	FBgn0032613	2.68875	1.42693	2.31278	2.24245e-05	0.000334309	Nepl9	Neprilysin-like 9
[UP]	FBgn0039200	2.68737	1.42619	0.563329	0.00111125	0.00809757	CG13616	uncharacterized protein Dmel_CG13616, isoform A
[UP]	FBgn0042106	2.65145	1.40678	0.708119	0.00148274	0.0100595	CG18754	Spatzle-Processing enzyme
[UP]	FBgn0033079	2.63451	1.39753	6.73766	4.75026e-27	3.15983e-24	Fmo-2	Flavin-containing monooxygenase 2
[UP]	FBgn0031939	2.63151	1.39589	3.76189	6.18271e-10	3.80468e-08	CG13796	RE41788p
[UP]	FBgn0027929	2.62198	1.39066	2.12845	6.95519e-06	0.000126014	NimB1	nimrod B1, isoform B
[UP]	FBgn0034279	2.61342	1.38594	3.2744	5.66267e-05	0.000734464	CG18635	uncharacterized protein Dmel_CG18635
[UP]	FBgn0053503	2.59652	1.37658	4.87514	2.7762e-13	4.1094e-11	Cyp12d1-d	Cyp12d1-p, isoform B
[UP]	FBgn0011281	2.59032	1.37313	2.47623	7.58702e-06	0.000136367	Obp83a	Odorant-binding protein 83a, isoform C
[UP]	FBgn0039629	2.57993	1.36733	4.37315	0.000628877	0.00514935	CG11842	snake, isoform B
[UP]	FBgn0033464	2.57356	1.36376	4.38432	1.45361e-11	1.38132e-09	CG1441	RecName: Full=Putative fatty acyl-CoA reductase CG5065
[UP]	FBgn0041194	2.56403	1.35841	8.81752	6.01491e-14	1.00027e-11	Prat2	phosphoribosylamidotransferase 2, isoform B
[UP]	FBgn0052755	2.5637	1.35823	1.2918	0.00357607	0.0193321	CG32755	RecName: Full=Trypsin zeta; Flags: Precursor
[UP]	FBgn0030940	2.55528	1.35348	2.59985	9.04245e-05	0.00107228	CG15040	uncharacterized protein Dmel_CG15040
[UP]	FBgn0002939	2.55465	1.35313	1.62381	0.000162045	0.00173324	ninaD	neither inactivation nor afterpotential D, isoform A
[UP]	FBgn0004885	2.55391	1.35271	6.0675	5.32394e-11	4.59075e-09	tok	tolkin
[UP]	FBgn0085482	2.54885	1.34985	0.0213616	0.010473	0.043232	CG34453	uncharacterized protein Dmel_CG34453
[UP]	FBgn0032749	2.54738	1.34901	0.0517367	0.0107558	0.0441647	Phlpp	PH domain leucine-rich repeat protein phosphatase, isoform B
[UP]	FBgn0035144	2.54463	1.34745	4.07671	9.4758e-10	5.60879e-08	Kah	scratch, isoform B
[UP]	FBgn0039809	2.54077	1.34527	6.06545	8.6551e-17	2.32506e-14	CG15547	uncharacterized protein Dmel_CG15547
[UP]	FBgn0260000	2.51588	1.33106	0.82506	0.000791324	0.00620663	CG17570	uncharacterized protein Dmel_CG17570
[UP]	FBgn0035279	2.50972	1.32753	0.473622	0.00383427	0.0203654	Cpr62Ba	CG13934-PA
[UP]	FBgn0266431	2.50346	1.32392	1.05266	0.000870217	0.00667793	CG45061	uncharacterized protein Dmel_CG45061
[UP]	FBgn0031700	2.49802	1.32079	5.44252	3.17634e-16	8.06732e-14	CG14022	acylphosphatase, isoform B
[UP]	FBgn0031251	2.49568	1.31943	5.72606	3.83167e-12	4.3165e-10	CG4213	uncharacterized protein Dmel_CG4213, isoform B
[UP]	FBgn0035430	2.48094	1.31089	1.60968	0.00954918	0.0403364	CG12009	CG13675 protein
[UP]	FBgn0034480	2.47979	1.31022	6.83064	2.98685e-30	2.98024e-27	CG16898	uncharacterized protein Dmel_CG16898
[UP]	FBgn0263593	2.46884	1.30383	8.90157	6.2699e-24	3.50337e-21	Lpin	lipin, isoform E
[UP]	FBgn0037275	2.45051	1.29308	3.58115	1.37629e-09	7.81518e-08	CG14655	Chromatin-linked adaptor for MSL proteins, isoform A
[UP]	FBgn0042105	2.44985	1.29269	4.25096	1.61468e-08	6.83498e-07	CG18748	uncharacterized protein Dmel_CG18748, isoform C
[UP]	FBgn0029986	2.43966	1.28668	1.32063	0.000877554	0.0067207	CG15332	CG15333
[UP]	FBgn0038695	2.43865	1.28608	1.12906	0.00186958	0.0119689	CG14280	CG4734 protein
[UP]	FBgn0030482	2.43714	1.28519	8.52864	6.12335e-26	3.71901e-23	CG1673	uncharacterized protein Dmel_CG1673
[UP]	FBgn0000451	2.43588	1.28444	3.77633	1.88418e-07	5.75931e-06	ect	ectodermal, isoform E
[UP]	FBgn0267489	2.42951	1.28066	0.913586	0.00694842	0.0318029	PRY	TPA_inf: polycystin-related Y protein
[UP]	FBgn0038790	2.42948	1.28065	4.42824	3.3821e-10	2.30461e-08	MtnC	metallothionein D
[UP]	FBgn0037801	2.42586	1.2785	7.00769	8.84314e-27	5.61499e-24	CG3999	uncharacterized protein Dmel_CG3999, isoform B
[UP]	FBgn0005660	2.42109	1.27566	3.1015	9.0199e-07	2.23007e-05	Ets21C	Ets at 21C, isoform B
[UP]	FBgn0051106	2.41539	1.27225	7.23971	1.82849e-14	3.31716e-12	CG31106	uncharacterized protein Dmel_CG31106
[UP]	FBgn0041337	2.41317	1.27093	4.89806	4.65814e-09	2.24378e-07	Cyp309a2	Cyp309a1, isoform C
[UP]	FBgn0019890	2.40648	1.26692	8.1023	7.03717e-29	6.14389e-26	Smg5	Smg5 nonsense mediated mRNA decay factor, isoform C
[UP]	FBgn0051445	2.40471	1.26586	5.61677	5.46404e-11	4.6541e-09	CG31445	SP1029, isoform D
[UP]	FBgn0034541	2.40339	1.26507	0.861944	0.00267366	0.0157423	CG13437	uncharacterized protein Dmel_CG13437
[UP]	FBgn0052029	2.40206	1.26427	1.73894	0.00079914	0.00624689	Cpr66D	cuticle protein
[UP]	FBgn0010403	2.39768	1.26164	2.26368	0.000191425	0.00195899	Obp83b	Odorant-binding protein 83b
[UP]	FBgn0037324	2.39727	1.26139	0.749448	0.00151268	0.0102235	Orco	odorant receptor 83b
[UP]	FBgn0020617	2.39602	1.26064	0.313511	0.00590183	0.0280036	Rx	retinal homeobox
[UP]	FBgn0002945	2.39046	1.25729	5.41106	5.74488e-17	1.57354e-14	nkd	naked cuticle, isoform C
[UP]	FBgn0001150	2.37546	1.24821	1.74378	7.93527e-05	0.000968949	gt	PAR-domain protein 1, isoform I
[UP]	FBgn0036583	2.37406	1.24736	1.02433	0.000796524	0.00623482	CG13055	uncharacterized protein Dmel_CG13055, isoform B
[UP]	FBgn0029831	2.37399	1.24732	6.7604	5.24983e-08	1.89007e-06	CG5966	uncharacterized protein Dmel_CG5966, isoform A
[UP]	FBgn0004567	2.37384	1.24722	0.636744	0.00714638	0.0323664	slp2	sloppy paired 2
[UP]	FBgn0036705	2.37285	1.24662	0.956994	0.0110508	0.045045	CG13723	uncharacterized protein Dmel_CG13723
[UP]	FBgn0040733	2.36402	1.24124	5.39777	0.000558165	0.00469134	BomS6	bomanin S6
[UP]	FBgn0262721	2.36194	1.23997	1.4331	0.000296061	0.00278684	CG43165	ACP24A4
[UP]	FBgn0054040	2.33838	1.22551	4.22563	0.000102636	0.00118588	CG34040	uncharacterized protein Dmel_CG34040
[UP]	FBgn0030559	2.33229	1.22175	1.28212	0.00041298	0.00367213	CG13404	IP07953p, partial
[UP]	FBgn0011693	2.3319	1.2215	5.2422	7.90028e-13	1.02184e-10	Pdh	photoreceptor dehydrogenase, isoform D
[UP]	FBgn0039937	2.32923	1.21986	0.487107	0.0074331	0.0333225	fd102C	CG11152
[UP]	FBgn0032299	2.32915	1.21981	0.527043	0.00546293	0.0264512	CG17127	uncharacterized protein Dmel_CG17127, isoform B
[UP]	FBgn0035104	2.32871	1.21953	0.180876	0.0124163	0.0492037	CG13875	uncharacterized protein Dmel_CG13875, isoform B
[UP]	FBgn0039239	2.32754	1.21881	0.864554	0.00543755	0.02637	CG13641	uncharacterized protein Dmel_CG13641
[UP]	FBgn0052121	2.31838	1.21312	4.36311	2.62318e-11	2.34892e-09	CG32121	BTB-protein-VII, isoform B
[UP]	FBgn0085227	2.31396	1.21036	4.65401	1.57052e-09	8.70579e-08	CG34198	---NA---
[UP]	FBgn0029728	2.30627	1.20556	4.1105	0.000943155	0.00713315	CG2861	CG2861-PA
[UP]	FBgn0266099	2.30541	1.20502	0.874699	0.00191111	0.0121734	CG44836	uncharacterized protein Dmel_CG44836, isoform E
[UP]	FBgn0038299	2.30068	1.20206	4.44445	0.00012311	0.00138465	Spn88Eb	serpin 4
[UP]	FBgn0050489	2.2964	1.19937	3.62009	3.80122e-06	7.54252e-05	Cyp12d1-p	Cyp12d1-p, isoform B
[UP]	FBgn0040759	2.29245	1.19689	4.10647	1.21248e-08	5.25997e-07	CG13177	MIP13932p
[UP]	FBgn0263113	2.28974	1.19518	2.69286	0.000212665	0.00212954	Cc2d2a	Coiled-coil and C2 domain containing 2A
[UP]	FBgn0033873	2.2804	1.18929	3.25017	9.70175e-07	2.3693e-05	CG6337	cysteine proteinase-1, isoform A
[UP]	FBgn0001311	2.27711	1.1872	2.30256	0.0003295	0.00305427	kkv	krotzkopf verkehrt, isoform D
[UP]	FBgn0052816	2.27405	1.18526	2.19087	1.8163e-05	0.000280973	CG32816	uncharacterized protein Dmel_CG32816, isoform E
[UP]	FBgn0002868	2.27233	1.18417	7.92539	2.40785e-23	1.29367e-20	MtnA	metallothionein A, isoform A
[UP]	FBgn0032935	2.26716	1.18089	6.09245	1.14112e-07	3.71567e-06	Atg18b	Autophagy-related 18b, isoform B
[UP]	FBgn0262610	2.26653	1.18049	1.13841	0.0122794	0.0487719	CG43136	uncharacterized protein Dmel_CG43136
[UP]	FBgn0052055	2.26412	1.17895	0.686793	0.0055836	0.0268864	CG32055	artichoke, isoform B
[UP]	FBgn0036690	2.25288	1.17177	5.45387	8.10541e-13	1.03876e-10	Ilp8	Insulin-like peptide 8
[UP]	FBgn0030159	2.25006	1.16996	2.34471	1.28229e-05	0.000213751	CG9689	uncharacterized protein Dmel_CG9689, isoform B
[UP]	FBgn0010222	2.2447	1.16652	6.6435	1.49676e-07	4.67746e-06	Nmdmc	NAD-dependent methylenetetrahydrofolate dehydrogenase, isoform B
[UP]	FBgn0003499	2.24284	1.16533	3.87071	4.91425e-10	3.1062e-08	sr	stripe, isoform D
[UP]	FBgn0037565	2.23698	1.16155	6.19717	5.87363e-09	2.76258e-07	CG9626	uncharacterized protein Dmel_CG9626, isoform D
[UP]	FBgn0024740	2.228	1.15575	3.21974	3.86057e-05	0.000534473	Lip2	lipase 2, isoform A
[UP]	FBgn0037796	2.22774	1.15558	5.61398	1.55006e-12	1.91618e-10	CG12814	uncharacterized protein Dmel_CG12814, isoform B
[UP]	FBgn0034140	2.22664	1.15487	6.31378	2.79565e-19	9.525e-17	Lst	limostatin, isoform B
[UP]	FBgn0028853	2.22446	1.15346	4.54337	1.42906e-06	3.30505e-05	CG15263	uncharacterized protein Dmel_CG15263
[UP]	FBgn0015316	2.22271	1.15232	2.62532	0.000147811	0.00160867	Try29F	trypsin 29F, isoform D
[UP]	FBgn0040074	2.22145	1.1515	3.19612	0.000305267	0.00285618	retinin	RecName: Full=Retinin; Flags: Precursor
[UP]	FBgn0086693	2.21827	1.14943	2.11805	2.99283e-05	0.000427474	iav	nanchung, isoform B
[UP]	FBgn0261832	2.21173	1.14518	2.06291	0.00112868	0.0081947	CG42764	uncharacterized protein Dmel_CG42764, isoform A
[UP]	FBgn0035626	2.20347	1.13978	1.14551	0.00858951	0.0372514	lin-28	ypsilon schachtel, isoform B
[UP]	FBgn0020908	2.2034	1.13973	10.233	2.70407e-19	9.44327e-17	Scp1	sarcoplasmic calcium-binding protein 1, isoform A
[UP]	FBgn0038658	2.20293	1.13942	9.88605	2.32173e-13	3.52524e-11	CG14292	uncharacterized protein Dmel_CG14292
[UP]	FBgn0026077	2.20203	1.13883	3.60631	2.47564e-06	5.26365e-05	Gasp	gasp, isoform A
[UP]	FBgn0052982	2.20014	1.13759	5.12113	8.61115e-12	8.78023e-10	CG32982	TPA_inf: HDC01575
[UP]	FBgn0016715	2.19939	1.1371	5.37804	1.19671e-10	9.55252e-09	Reg-2	rhythmically expressed gene 2
[UP]	FBgn0039656	2.1928	1.13278	3.1783	2.44712e-08	9.76679e-07	CG11951	SP1029, isoform D
[UP]	FBgn0038180	2.18782	1.1295	2.23605	6.10729e-05	0.000782686	Cht5	chitinase 5
[UP]	FBgn0034647	2.18223	1.1258	3.66374	0.000114042	0.00129728	pirk	poor Imd response upon knock-in, isoform B
[UP]	FBgn0052311	2.17778	1.12286	8.24329	7.04829e-15	1.34873e-12	zormin	zormin, isoform I
[UP]	FBgn0037712	2.17142	1.11864	2.94281	3.31653e-06	6.7143e-05	CG16789	fidgetin, isoform B
[UP]	FBgn0031412	2.16997	1.11767	1.37018	0.00227496	0.0138289	CG16995	TPA_inf: HDC00353
[UP]	FBgn0038733	2.16935	1.11726	4.86568	7.73227e-08	2.64735e-06	CG11407	uncharacterized protein Dmel_CG11407
[UP]	FBgn0011283	2.16733	1.11592	1.56338	0.00651536	0.0302369	Obp28a	odorant binding protein 19d
[UP]	FBgn0051374	2.16192	1.11231	0.551956	0.00986956	0.0413699	sals	sarcomere length short, isoform A
[UP]	FBgn0032535	2.1615	1.11203	1.09015	0.00451488	0.0231274	Ance-2	AChain A, Angiotensin Converting Enzyme
[UP]	FBgn0031292	2.15892	1.11031	4.84565	2.16125e-06	4.7099e-05	CG15824	uncharacterized protein Dmel_CG15824, isoform C
[UP]	FBgn0003975	2.15188	1.1056	2.73787	5.52482e-05	0.000717918	vg	RecName: Full=Protein vestigial
[UP]	FBgn0030357	2.15057	1.10472	5.97473	1.50334e-05	0.000242496	Sclp	sclp, isoform C
[UP]	FBgn0004431	2.14656	1.10203	4.79362	4.01885e-06	7.88474e-05	LysX	lysozyme precursor
[UP]	FBgn0031621	2.14403	1.10032	0.57844	0.00943308	0.0399426	Elba3	early boundary activity 3
[UP]	FBgn0262360	2.13152	1.09188	1.14941	0.00479639	0.0242143	CG43058	degringolade, isoform D
[UP]	FBgn0035286	2.12271	1.08591	1.0654	0.00997702	0.0417148	CG13924	uncharacterized protein Dmel_CG13924, isoform B
[UP]	FBgn0003254	2.1194	1.08365	2.96917	0.00260442	0.0154354	rib	Lola protein isoform A
[UP]	FBgn0043791	2.1193	1.08359	1.82167	0.00327312	0.0182001	phu	phurba tashi
[UP]	FBgn0040828	2.11736	1.08227	1.19303	0.00725898	0.032731	CG13306	uncharacterized protein Dmel_CG13306
[UP]	FBgn0035004	2.11671	1.08182	1.68955	0.00340201	0.018695	Pgam5-2	phosphoglycerate mutase 5-2
[UP]	FBgn0034974	2.10696	1.07517	1.50037	0.00256751	0.015301	CG16786	uncharacterized protein Dmel_CG16786, isoform C
[UP]	FBgn0037601	2.10619	1.07463	1.87217	0.00062759	0.00514182	Cyp313b1	Cyp313b1, isoform B
[UP]	FBgn0029823	2.10445	1.07344	9.32045	2.26287e-20	8.54324e-18	Shmt	CG3011-PA
[UP]	FBgn0000406	2.10245	1.07207	8.7763	4.6078e-13	6.50165e-11	Cyt-b5-r	cytochrome b5-related, isoform B
[UP]	FBgn0028901	2.09986	1.07029	5.43884	4.50937e-07	1.24244e-05	CG18109	Gamma-tubulin ring protein 91
[UP]	FBgn0039808	2.09485	1.06685	4.50231	1.42257e-10	1.09187e-08	CG12071	crooked legs, isoform B
[UP]	FBgn0033980	2.08808	1.06218	3.26247	3.35128e-07	9.51297e-06	Cyp6a20	Cyp6a19, isoform A
[UP]	FBgn0030999	2.08572	1.06054	11.508	2.13016e-17	6.1992e-15	Mur18B	mucin related 18B
[UP]	FBgn0086450	2.08193	1.05792	6.60043	1.82046e-16	4.79811e-14	su(r)	suppressor of rudimentary
[UP]	FBgn0038465	2.08116	1.05739	7.33659	2.03163e-13	3.11867e-11	Irc	Immune-regulated catalase, isoform B
[UP]	FBgn0036196	2.07887	1.0558	5.8993	1.44659e-07	4.54098e-06	CG11658	uncharacterized protein Dmel_CG11658, isoform A
[UP]	FBgn0001263	2.07574	1.05363	5.16187	1.32533e-13	2.05706e-11	inaD	BChain B, Inactivation-no-after-potential D Protein
[UP]	FBgn0040729	2.07443	1.05272	3.80924	9.91283e-05	0.00115683	CG15126	---NA---
[UP]	FBgn0036806	2.07383	1.0523	5.49537	5.4577e-11	4.6541e-09	Cyp12c1	Cyp12c1, isoform B
[UP]	FBgn0264472	2.06711	1.04761	1.50584	0.00525873	0.0258204	CG43880	uncharacterized protein Dmel_CG43880
[UP]	FBgn0033447	2.06684	1.04743	2.71839	0.000117652	0.00133291	dila	dilatory, isoform C
[UP]	FBgn0262364	2.06163	1.04379	1.56391	0.00155013	0.0104055	CG43062	TPA_inf: HDC13081
[UP]	FBgn0033366	2.06029	1.04284	4.90699	8.1171e-08	2.77232e-06	Ance-4	AChain A, Angiotensin Converting Enzyme
[UP]	FBgn0033628	2.05732	1.04077	1.36907	0.00541694	0.0263221	CG13203	uncharacterized protein Dmel_CG13203, isoform C
[UP]	FBgn0036992	2.05718	1.04067	7.58653	4.11686e-06	8.03644e-05	Hpd	4-hydroxyphenylpyruvate dioxygenase, isoform A
[UP]	FBgn0053192	2.05565	1.03959	3.75438	2.68847e-05	0.00038928	MtnD	metallothionein D
[UP]	FBgn0038440	2.05463	1.03888	1.68128	0.00154345	0.0103678	Gr89a	gustatory recptor 89a
[UP]	FBgn0002577	2.05159	1.03674	2.16984	0.00368946	0.0197919	m	dusky-like, isoform A
[UP]	FBgn0026755	2.05077	1.03617	1.58706	0.00112388	0.0081683	Ugt37B1	UDP-glycosyltransferase family 37 member B1
[UP]	FBgn0286198	2.05043	1.03593	5.41898	1.38201e-14	2.55493e-12	LKRSDH	lysine ketoglutarate reductase/saccharopine dehydrogenase, isoform B
[UP]	FBgn0287768	2.04959	1.03534	2.31936	0.0014172	0.00969486	esg	RecName: Full=Protein escargot; AltName: Full=Protein fleabag
[UP]	FBgn0033955	2.0488	1.03478	3.08812	1.38849e-05	0.000227197	CG12866	monocarboxylate transporter 1, isoform B
[UP]	FBgn0037146	2.04742	1.03381	7.37308	1.04126e-11	1.04642e-09	P5CS	uncharacterized protein Dmel_CG7470, isoform B
[UP]	FBgn0036348	2.04329	1.03089	2.69904	0.000708405	0.00566463	CG17687	uncharacterized protein Dmel_CG17687
[UP]	FBgn0262719	2.03836	1.02741	3.12165	7.09338e-06	0.000128352	CG43163	partner of inscuteable
[UP]	FBgn0000045	2.03781	1.02702	8.78042	5.19501e-06	9.72776e-05	Act79B	actin 79B, isoform B
[UP]	FBgn0033697	2.03465	1.02478	1.51252	0.00424299	0.0219927	Cyp6t3	putative cytochrome P450 6t3
[UP]	FBgn0028527	2.03385	1.02421	5.94873	2.29749e-11	2.07056e-09	CG18507	uncharacterized protein Dmel_CG18507, isoform A
[UP]	FBgn0040551	2.03185	1.02279	4.53014	1.19613e-10	9.55252e-09	CG11686	uncharacterized protein Dmel_CG11686, isoform B
[UP]	FBgn0039290	2.03061	1.02191	3.84827	3.12342e-09	1.59237e-07	CG13654	uncharacterized protein Dmel_CG13654, isoform B
[UP]	FBgn0032415	2.02809	1.02012	1.23192	0.00557884	0.0268727	rho-6	rhomboid-6, isoform B
[UP]	FBgn0051266	2.0241	1.01728	2.29582	0.00177268	0.0114854	CG31266	IP08455p
[UP]	FBgn0061356	2.02197	1.01576	6.83594	1.28474e-10	1.0026e-08	CG18003	GH14288p2
[UP]	FBgn0020513	2.02121	1.01522	8.89951	1.19123e-10	9.55252e-09	Paics	PAICS bifunctional enzyme, isoform B
[UP]	FBgn0033124	2.02035	1.01461	4.07226	1.20643e-06	2.83989e-05	Tsp42Ec	tetraspanin 42Ec
[UP]	FBgn0083960	2.02027	1.01455	4.48944	1.11429e-05	0.000189823	CG34124	uncharacterized protein Dmel_CG34124
[UP]	FBgn0039848	2.01768	1.01269	1.33225	0.00704188	0.0320417	Loxl1	lysyl oxidase-like 2
[UP]	FBgn0032651	2.01386	1.00996	1.86123	0.0069818	0.0318769	Oli	olig family, isoform B
[UP]	FBgn0035693	2.01255	1.00903	4.04702	0.00014014	0.00154264	CG8219	transportin, isoform D
[UP]	FBgn0025712	2.0123	1.00885	4.74862	1.40884e-09	7.96763e-08	CG13920	uncharacterized protein Dmel_CG13920, isoform C
[UP]	FBgn0283476	2.00978	1.00704	4.45307	7.39983e-05	0.000915573	Dhc16F	dynein heavy chain at 16F
[UP]	FBgn0000723	2.00903	1.0065	6.55997	2.80957e-13	4.1094e-11	FER	FER tyrosine kinase, isoform A
[UP]	FBgn0013972	2.00629	1.00453	4.71623	9.16648e-09	4.13053e-07	Gycalpha99B	guanylyl cyclase alpha-subunit at 99B
[UP]	FBgn0032682	2.0037	1.00267	3.51718	5.41449e-07	1.44342e-05	grnd	grindelwald, isoform C
[UP]	FBgn0031785	2.00054	1.00039	5.97353	9.69396e-06	0.00016721	CG13991	uncharacterized protein Dmel_CG13991
[DOWN]	FBgn0037519	-2.00472	-1.0034	3.05114	1.44023e-05	0.000233666	CG3014	uncharacterized protein Dmel_CG3014, isoform C
[DOWN]	FBgn0034307	-2.00711	-1.00512	4.0755	5.23217e-08	1.88858e-06	CG10914	uncharacterized protein Dmel_CG10914
[DOWN]	FBgn0052282	-2.0099	-1.00712	3.95664	0.000166596	0.00176035	Drsl4	dro3 protein
[DOWN]	FBgn0038964	-2.01123	-1.00808	7.81052	1.0914e-11	1.08126e-09	Nop56	nucleolar KKE/D repeat protein
[DOWN]	FBgn0039678	-2.01169	-1.00841	6.71982	0.00151401	0.0102269	Obp99a	odorant-binding protein 99a
[DOWN]	FBgn0030899	-2.01296	-1.00932	1.31838	0.0105472	0.0434729	Hesr	enhancer of split complex m3 protein
[DOWN]	FBgn0043792	-2.01614	-1.0116	4.47498	1.22146e-06	2.86033e-05	CG30427	RecName: Full=Putative fatty acyl-CoA reductase CG5065
[DOWN]	FBgn0001341	-2.01899	-1.01364	5.97012	1.91776e-10	1.41398e-08	Mybbp1A	MYB binding protein 1a
[DOWN]	FBgn0029821	-2.02547	-1.01825	6.35657	7.44774e-13	9.72313e-11	CG4020	fatty acyl-CoA reductase in oenocytes
[DOWN]	FBgn0038652	-2.03434	-1.02456	7.20498	2.82413e-13	4.1094e-11	CG7720	CG32669-PA
[DOWN]	FBgn0283652	-2.0461	-1.03288	3.86204	4.05803e-09	1.99601e-07	Rpp30	RNaseP protein p30, isoform B
[DOWN]	FBgn0033733	-2.05023	-1.03579	7.20721	3.03257e-05	0.000431824	CG8834	MIP06114p, partial
[DOWN]	FBgn0039787	-2.05738	-1.04081	4.23646	0.00284112	0.0164611	CG9702	SLC26 membrane transporter protein
[DOWN]	FBgn0051016	-2.06174	-1.04386	2.03642	0.00170337	0.0111763	CG31016	prolyl-4-hydroxylase-alpha PV
[DOWN]	FBgn0005648	-2.07781	-1.05506	6.73372	2.18913e-17	6.24081e-15	Pabp2	Pabp2, isoform A
[DOWN]	FBgn0004396	-2.087	-1.06143	5.77144	2.86099e-10	1.99826e-08	CrebA	CrebA
[DOWN]	FBgn0000928	-2.08731	-1.06165	2.42878	0.000131617	0.00146382	fs(1)Yb	female sterile (1) Yb
[DOWN]	FBgn0031926	-2.08809	-1.06218	0.7577	0.00815665	0.0358303	CG6739	terribly reduced optic lobes, isoform AP
[DOWN]	FBgn0033789	-2.09366	-1.06603	7.01676	4.8479e-06	9.18864e-05	CG13324	uncharacterized protein Dmel_CG13324
[DOWN]	FBgn0265087	-2.10642	-1.07479	2.17249	0.00707163	0.0321352	CG44198	uncharacterized protein Dmel_CG44198
[DOWN]	FBgn0051157	-2.1099	-1.07718	2.84931	6.89172e-06	0.000125027	CG31157	uncharacterized protein Dmel_CG31157, isoform D
[DOWN]	FBgn0032080	-2.1109	-1.07786	1.6088	0.0116672	0.0468595	CG9525	uncharacterized protein Dmel_CG9525, isoform A
[DOWN]	FBgn0040629	-2.11961	-1.0838	2.35464	0.000119171	0.00134902	CAH5	carbonic anhydrase 5
[DOWN]	FBgn0031777	-2.14036	-1.09785	3.06901	4.53112e-05	0.000608608	CG9154	RecName: Full=Protein-lysine N-methyltransferase CG9154
[DOWN]	FBgn0038260	-2.14144	-1.09858	1.76017	0.000244827	0.00239662	CG14855	uncharacterized protein Dmel_CG14855
[DOWN]	FBgn0029838	-2.14182	-1.09883	5.60998	1.53875e-12	1.91618e-10	CG4666	RecName: Full=Protein THEM6; Flags: Precursor
[DOWN]	FBgn0026079	-2.14619	-1.10178	5.59447	2.58336e-10	1.83182e-08	Nsun2	NOP2-Sun domain family, member 2
[DOWN]	FBgn0040107	-2.14871	-1.10347	2.14914	0.00706197	0.0321122	lectin-21Ca	lectin-28C, isoform C
[DOWN]	FBgn0013949	-2.15203	-1.1057	3.15316	5.10753e-07	1.37233e-05	Elal	Elastin-like, isoform C
[DOWN]	FBgn0040837	-2.16052	-1.11138	2.56825	4.63346e-05	0.000617603	CG8620	uncharacterized protein Dmel_CG8620, isoform A
[DOWN]	FBgn0033540	-2.16253	-1.11272	5.30887	8.47446e-09	3.85602e-07	Elp2	elongator complex protein 2
[DOWN]	FBgn0261714	-2.16627	-1.11521	4.81255	6.73164e-13	9.21904e-11	Cpn	calphotin, isoform B
[DOWN]	FBgn0034065	-2.16872	-1.11684	4.05599	2.61195e-09	1.36143e-07	Rrp42	Rrp42
[DOWN]	FBgn0036754	-2.17194	-1.11899	4.93901	2.16526e-11	1.96406e-09	CG5589	belle, isoform A
[DOWN]	FBgn0036168	-2.17243	-1.11931	1.99032	0.00422651	0.021948	CG7512	castor, isoform A
[DOWN]	FBgn0033723	-2.17443	-1.12064	2.2653	1.42741e-05	0.000232395	CG13155	uncharacterized protein Dmel_CG13155
[DOWN]	FBgn0040364	-2.18089	-1.12492	4.60733	8.52534e-06	0.000151322	CG11378	CG14629-PA
[DOWN]	FBgn0040628	-2.18278	-1.12617	2.01088	0.0073261	0.0329592	CAH16	carbonic anhydrase 16, isoform B
[DOWN]	FBgn0035854	-2.19162	-1.13199	3.45567	4.51608e-06	8.66554e-05	CG8005	RecName: Full=Probable deoxyhypusine synthase; Short=DHS
[DOWN]	FBgn0261059	-2.19942	-1.13712	3.77129	0.00166698	0.0110308	Sfp78E	seminal fluid protein 78E, isoform B
[DOWN]	FBgn0033167	-2.19973	-1.13732	2.8211	0.0028854	0.016628	CG1701	uncharacterized protein Dmel_CG1701, isoform B
[DOWN]	FBgn0032470	-2.20967	-1.14383	2.34223	9.92009e-06	0.000170868	Ttc30	tetratricopeptide repeat domain 30, isoform C
[DOWN]	FBgn0038291	-2.2123	-1.14555	3.07993	0.000561731	0.00470433	CG3984	uncharacterized protein Dmel_CG3984
[DOWN]	FBgn0029765	-2.23329	-1.15917	4.49923	1.07764e-08	4.7638e-07	CG16756	lysozyme P
[DOWN]	FBgn0031406	-2.23758	-1.16194	6.55486	2.24498e-09	1.19695e-07	Send1	CG17012
[DOWN]	FBgn0039719	-2.24091	-1.16409	0.980029	0.00196951	0.0124715	CG15515	cuticular protein 47Eb
[DOWN]	FBgn0042206	-2.24387	-1.16599	2.97073	9.38839e-06	0.000163524	GstD10	glutathione S transferase D10, isoform A
[DOWN]	FBgn0032166	-2.24896	-1.16926	4.54879	1.55021e-10	1.17053e-08	CG4619	uncharacterized protein Dmel_CG4619, isoform B
[DOWN]	FBgn0262686	-2.2591	-1.17575	2.23745	5.06766e-05	0.000666155	CG43156	uncharacterized protein Dmel_CG43156
[DOWN]	FBgn0042186	-2.26254	-1.17794	4.75084	6.29036e-12	6.70764e-10	CG17239	serine protease
[DOWN]	FBgn0037126	-2.26412	-1.17895	3.31555	3.08356e-07	8.8886e-06	CG14567	TPA_inf: HDC11369
[DOWN]	FBgn0031925	-2.2681	-1.18148	5.29902	1.54702e-11	1.45035e-09	Cyp4d21	cytochrome P450
[DOWN]	FBgn0051674	-2.26869	-1.18186	3.09908	8.16418e-08	2.7816e-06	CG31674	uncharacterized protein Dmel_CG31674, isoform B
[DOWN]	FBgn0051105	-2.27651	-1.18682	3.28811	0.00872713	0.0376495	ppk22	pickpocket 16
[DOWN]	FBgn0041711	-2.28012	-1.18911	2.41156	1.3405e-05	0.000221603	yellow-e	yellow-b, isoform A
[DOWN]	FBgn0038238	-2.28335	-1.19115	0.557324	0.0110359	0.0449972	CG14854	uncharacterized protein Dmel_CG14854
[DOWN]	FBgn0259956	-2.29216	-1.19671	3.26036	0.00097302	0.0073194	Sfp24C1	seminal fluid protein 24C1
[DOWN]	FBgn0031277	-2.29817	-1.20048	3.25194	4.98282e-05	0.000657272	CG13947	IP20553p, partial
[DOWN]	FBgn0032068	-2.2983	-1.20057	1.92942	0.000198016	0.00201463	LManV	lysosomal alpha-mannosidase V, isoform B
[DOWN]	FBgn0032298	-2.30831	-1.20683	5.25128	2.49441e-10	1.79071e-08	CG6724	chromatin assembly factor 1, p55 subunit, isoform B
[DOWN]	FBgn0032785	-2.31424	-1.21054	3.18769	3.78215e-06	7.51535e-05	CG10026	uncharacterized protein Dmel_CG10026, isoform B
[DOWN]	FBgn0034642	-2.33885	-1.2258	3.33845	1.85606e-06	4.12199e-05	CG15674	FI18311p1
[DOWN]	FBgn0013276	-2.34067	-1.22692	2.0387	0.00894708	0.0383497	Hsp70Ab	heat shock protein Hsp70Aa
[DOWN]	FBgn0037569	-2.34594	-1.23017	3.40612	8.63755e-10	5.20078e-08	tex	AChain A, PROTEIN WILL DIE SLOWLY
[DOWN]	FBgn0250815	-2.35475	-1.23557	8.49091	3.69882e-06	7.39182e-05	Jon65Aiv	jonah 65Aiv
[DOWN]	FBgn0034291	-2.35874	-1.23802	1.96423	0.000234925	0.00232249	CG5770	TPA_inf: HDC07063
[DOWN]	FBgn0025709	-2.36219	-1.24013	2.97436	4.11918e-06	8.03644e-05	CNT2	concentrative nucleoside transporter 2, isoform A
[DOWN]	FBgn0037788	-2.36587	-1.24237	6.07653	3.1842e-12	3.70667e-10	CAH7	carbonic anhydrase 7, isoform B
[DOWN]	FBgn0050083	-2.37589	-1.24847	1.77418	2.36207e-05	0.000348792	CG30083	uncharacterized protein Dmel_CG30083
[DOWN]	FBgn0052554	-2.37621	-1.24866	1.59031	0.000178461	0.00185485	CG32554	uncharacterized protein Dmel_CG32554
[DOWN]	FBgn0033904	-2.38793	-1.25576	2.4029	1.27371e-06	2.9654e-05	CG18327	Ucp4A, isoform B
[DOWN]	FBgn0033215	-2.391	-1.25761	2.02976	1.38863e-05	0.000227197	Dgat2	diacylglycerol O-acyltransferase 2
[DOWN]	FBgn0259967	-2.39796	-1.26181	3.52168	0.01172	0.047	Sfp53D	seminal fluid protein 53D, isoform A
[DOWN]	FBgn0005390	-2.39873	-1.26227	7.66826	4.61685e-16	1.11194e-13	fs(1)M3	female sterile (1) M3
[DOWN]	FBgn0038716	-2.40572	-1.26647	2.77699	0.00326758	0.0181924	CG7342	uncharacterized protein Dmel_CG7342, isoform B
[DOWN]	FBgn0039932	-2.40948	-1.26872	2.53383	9.86529e-07	2.40503e-05	fuss	fussel, isoform C
[DOWN]	FBgn0265725	-2.41067	-1.26943	0.160087	0.0111244	0.0452522	CG44532	uncharacterized protein Dmel_CG44532
[DOWN]	FBgn0032495	-2.41812	-1.27389	3.76921	0.00451684	0.0231289	CG16820	uncharacterized protein Dmel_CG16820
[DOWN]	FBgn0043005	-2.4188	-1.27429	2.28279	0.00071894	0.00573223	prt	vesicular acetylcholine transporter
[DOWN]	FBgn0039407	-2.42553	-1.2783	3.73755	5.38364e-10	3.35732e-08	CG14544	uncharacterized protein Dmel_CG14544, isoform B
[DOWN]	FBgn0038718	-2.42609	-1.27863	6.03294	1.25459e-19	4.61192e-17	CG17752	uncharacterized protein Dmel_CG17752
[DOWN]	FBgn0034289	-2.44554	-1.29015	5.333	2.06214e-08	8.39827e-07	CG10910	mucin 91C, isoform B
[DOWN]	FBgn0083966	-2.46242	-1.30007	3.4578	0.00585171	0.0278435	CG34130	CG6069
[DOWN]	FBgn0039800	-2.49531	-1.31922	5.02266	6.42401e-12	6.74714e-10	Npc2g	Niemann-Pick type C-2g, isoform B
[DOWN]	FBgn0035282	-2.49692	-1.32015	0.739246	0.00815519	0.0358303	CNMa	CNMamide, isoform D
[DOWN]	FBgn0031409	-2.4987	-1.32118	1.93595	0.00236507	0.0142673	CG4271	serine protease 6
[DOWN]	FBgn0034965	-2.50208	-1.32313	2.24314	6.91412e-05	0.000869337	ppk29	pickpocket 13
[DOWN]	FBgn0037815	-2.50774	-1.32639	3.60021	3.91864e-10	2.59429e-08	Rrp46	Rrp46
[DOWN]	FBgn0038938	-2.51832	-1.33246	6.43712	1.07823e-21	4.85866e-19	CG7084	carcinine transporter, isoform A
[DOWN]	FBgn0085358	-2.52184	-1.33447	3.05425	3.30232e-05	0.000465961	Diedel3	diedel 3, isoform A
[DOWN]	FBgn0039836	-2.52421	-1.33583	1.51192	4.18637e-05	0.000571647	CG1750	uncharacterized protein Dmel_CG1750
[DOWN]	FBgn0016919	-2.53468	-1.3418	2.73462	0.00250423	0.014975	nompB	no mechanoreceptor potential B, isoform D
[DOWN]	FBgn0028658	-2.53598	-1.34254	2.08892	1.20866e-05	0.00020293	Adat1	adenosine deaminase, tRNA-specific 1, isoform B
[DOWN]	FBgn0029148	-2.54	-1.34483	6.03893	6.09589e-12	6.60105e-10	NHP2	NHP2, isoform B
[DOWN]	FBgn0038183	-2.54238	-1.34618	4.69262	4.317e-10	2.80485e-08	CG9286	RecName: Full=Protein BCCIP homolog
[DOWN]	FBgn0052483	-2.54424	-1.34723	3.2125	7.12029e-08	2.46703e-06	CG32483	uncharacterized protein Dmel_CG32483
[DOWN]	FBgn0034195	-2.55169	-1.35145	2.04092	0.000482502	0.00417859	Spn53F	serpin 53F
[DOWN]	FBgn0260474	-2.56009	-1.35619	3.22216	3.7597e-11	3.324e-09	CG30002	Gram-positive specific serine protease, isoform A
[DOWN]	FBgn0085491	-2.56323	-1.35796	0.10945	0.00581397	0.0277116	CG34462	cuticular protein 30B
[DOWN]	FBgn0030331	-2.57242	-1.36312	2.79061	1.00345e-09	5.88959e-08	CG15221	uncharacterized protein Dmel_CG15221
[DOWN]	FBgn0036939	-2.60674	-1.38225	2.34575	9.48987e-08	3.17139e-06	CG7365	uncharacterized protein Dmel_CG7365, isoform B
[DOWN]	FBgn0035665	-2.61267	-1.38552	8.28672	2.29861e-06	4.95513e-05	Jon65Aiii	jonah 65Aiii
[DOWN]	FBgn0032430	-2.63814	-1.39952	4.43925	6.50421e-16	1.53995e-13	CG6388	Probable tRNA (guanine(26)-N(2))-dimethyltransferase
[DOWN]	FBgn0086365	-2.639	-1.39999	2.86069	6.05676e-05	0.000777637	Orct2	organic cation transporter 2, isoform B
[DOWN]	FBgn0037763	-2.64008	-1.40058	7.23046	2.57364e-31	2.99593e-28	CG16904	elongase F
[DOWN]	FBgn0052750	-2.65531	-1.40888	2.11444	8.53329e-07	2.14006e-05	CG32750	RecName: Full=Vanin-like protein 3; Flags: Precursor
[DOWN]	FBgn0036289	-2.65852	-1.41062	3.73249	3.94356e-12	4.40701e-10	CG10657	cellular retinaldehyde binding protein
[DOWN]	FBgn0264478	-2.6623	-1.41267	0.409003	0.00328556	0.0182192	CG43886	uncharacterized protein Dmel_CG43886
[DOWN]	FBgn0031653	-2.69724	-1.43149	6.36626	0.00104225	0.00773195	Jon25Biii	jonah 25Biii
[DOWN]	FBgn0038082	-2.70001	-1.43296	3.04229	2.75765e-06	5.75968e-05	Ugt37A2	UDP-glycosyltransferase family 37 member A2
[DOWN]	FBgn0262112	-2.70823	-1.43735	2.83611	8.39688e-08	2.8401e-06	sro	short-chain dehydrogenase/reductase
[DOWN]	FBgn0039754	-2.71687	-1.44194	5.52311	3.88055e-21	1.59434e-18	CG9747	fatty acid desaturase
[DOWN]	FBgn0039755	-2.72825	-1.44797	5.47242	3.71138e-21	1.57104e-18	CG15531	fatty acid desaturase
[DOWN]	FBgn0083141	-2.74537	-1.457	2.57856	0.00886909	0.0381067	Spn28B	serpin 28B, isoform B
[DOWN]	FBgn0032896	-2.7482	-1.45849	1.91545	0.000102339	0.0011844	CG14400	uncharacterized protein Dmel_CG14400
[DOWN]	FBgn0032669	-2.7704	-1.47009	6.29728	4.71995e-18	1.46518e-15	CG15155	glycine N-acyltransferase
[DOWN]	FBgn0085374	-2.78389	-1.4771	0.28981	0.00322583	0.0179887	CG34345	uncharacterized protein Dmel_CG34345
[DOWN]	FBgn0037036	-2.78994	-1.48023	3.15756	0.0107456	0.0441487	Sems	RecName: Full=Seminase; Flags: Precursor
[DOWN]	FBgn0000964	-2.7928	-1.48171	6.47811	5.93599e-10	3.66902e-08	tj	traffic jam, isoform C
[DOWN]	FBgn0051681	-2.79999	-1.48542	4.77038	4.08509e-14	6.95911e-12	CG31681	RecName: Full=Trypsin epsilon; Flags: Precursor
[DOWN]	FBgn0036528	-2.82363	-1.49755	1.63348	0.00327416	0.0182001	CG7579	polypeptide N-Acetylgalactosaminyltransferase 8
[DOWN]	FBgn0053510	-2.85235	-1.51215	0.655496	0.00259743	0.0154136	CG33510	uncharacterized protein Dmel_CG33510
[DOWN]	FBgn0033096	-2.85388	-1.51292	0.586108	0.00083493	0.00645442	Zip42C.1	Zinc/iron regulated transporter-related protein 42C.1
[DOWN]	FBgn0031775	-2.89799	-1.53505	1.5933	6.74233e-07	1.73621e-05	CG9150	uncharacterized protein Dmel_CG9150
[DOWN]	FBgn0033145	-2.90647	-1.53927	1.43192	0.00173186	0.0113101	CG12828	uncharacterized protein Dmel_CG12828
[DOWN]	FBgn0029966	-2.92249	-1.5472	3.62857	0.000253891	0.00246121	Ir7c	ionotropic receptor 7c, isoform B
[DOWN]	FBgn0036549	-2.92668	-1.54926	5.11502	4.20894e-09	2.05576e-07	CG10516	SP555, isoform D
[DOWN]	FBgn0051288	-2.95677	-1.56402	5.28714	1.00433e-15	2.33826e-13	CG31288	uncharacterized protein Dmel_CG31288
[DOWN]	FBgn0033292	-2.98545	-1.57795	2.75956	0.0106122	0.0436648	Cyp4ad1	cytochrome P450
[DOWN]	FBgn0037067	-3.04404	-1.60599	-0.48787	0.00926358	0.0394161	Cpr78Ca	pupal cuticle protein
[DOWN]	FBgn0262006	-3.04725	-1.60751	0.978701	0.00256126	0.0152702	CG42824	TPA_inf: HDC14119
[DOWN]	FBgn0010040	-3.06375	-1.6153	-0.258753	0.00318073	0.017844	GstD4	glutathione S transferase D4
[DOWN]	FBgn0053509	-3.07398	-1.62011	2.92133	1.73805e-12	2.1112e-10	CG33509	uncharacterized protein Dmel_CG33509
[DOWN]	FBgn0040251	-3.08222	-1.62397	-0.0265404	0.00804357	0.0354562	Ugt302K1	UDP-glycosyltransferase family 302 member K1, isoform B
[DOWN]	FBgn0039092	-3.09534	-1.6301	-0.354596	0.00796256	0.035199	CG16723	uncharacterized protein Dmel_CG16723
[DOWN]	FBgn0033216	-3.09866	-1.63164	0.483144	0.00172506	0.0112763	CG1946	diacylglycerol O-acyltransferase 2
[DOWN]	FBgn0032211	-3.11808	-1.64066	0.458071	0.0020721	0.0129566	CG13138	uncharacterized protein Dmel_CG13138, isoform B
[DOWN]	FBgn0036938	-3.12327	-1.64306	2.30844	0.000219197	0.00218868	CG14187	IP19016p, partial
[DOWN]	FBgn0038214	-3.17026	-1.6646	1.55698	8.95773e-06	0.000157993	CG9616	CG9631 protein
[DOWN]	FBgn0051869	-3.18539	-1.67147	5.79716	1.18141e-08	5.14115e-07	CG31869	uncharacterized protein Dmel_CG31869, isoform B
[DOWN]	FBgn0263321	-3.18641	-1.67193	2.84676	1.54695e-12	1.91618e-10	CG43402	uncharacterized protein Dmel_CG43402, isoform A
[DOWN]	FBgn0033097	-3.20059	-1.67834	0.788725	0.0115727	0.0465906	Zip42C.2	Zinc/iron regulated transporter-related protein 42C.2
[DOWN]	FBgn0259965	-3.20104	-1.67854	3.42439	0.00483136	0.0243292	Sfp35C	enhancer of split m1 protein
[DOWN]	FBgn0040069	-3.20126	-1.67864	1.64166	2.79684e-07	8.17344e-06	vanin-like	RecName: Full=Vanin-like protein 1; Flags: Precursor
[DOWN]	FBgn0010425	-3.22286	-1.68834	7.28527	2.55703e-07	7.55163e-06	epsilonTry	betaTrypsin, isoform B
[DOWN]	FBgn0053121	-3.22966	-1.69138	1.2826	3.40737e-05	0.000478849	Spn28Db	serpin 28Db
[DOWN]	FBgn0039568	-3.23866	-1.6954	0.175029	0.00114737	0.00831305	CG4815	RecName: Full=Seminase; Flags: Precursor
[DOWN]	FBgn0033782	-3.24908	-1.70003	3.90733	2.50328e-13	3.76004e-11	sug	sugarbabe, isoform B
[DOWN]	FBgn0039299	-3.26559	-1.70734	0.618059	0.00229002	0.0138963	CG11854	takeout, isoform B
[DOWN]	FBgn0039154	-3.26831	-1.70854	4.31252	3.28445e-12	3.76069e-10	Npc2f	Niemann-Pick type C-2f
[DOWN]	FBgn0047000	-3.28861	-1.71748	0.669207	0.000175245	0.00182727	CG33946	uncharacterized protein Dmel_CG33946
[DOWN]	FBgn0037896	-3.30653	-1.72532	1.82025	3.10885e-08	1.19306e-06	ninaG	ninaG, isoform A
[DOWN]	FBgn0032853	-3.34604	-1.74245	1.74153	0.0018114	0.0116929	CG10651	CG32679
[DOWN]	FBgn0052751	-3.37594	-1.75529	0.612923	9.19184e-05	0.00108814	CG32751	RecName: Full=Vanin-like protein 2; Flags: Precursor
[DOWN]	FBgn0000592	-3.41543	-1.77207	7.48019	6.80598e-06	0.000123954	Est-6	esterase 6
[DOWN]	FBgn0032228	-3.41749	-1.77294	3.32836	5.37732e-10	3.35732e-08	CG5367	cysteine proteinase-1, isoform A
[DOWN]	FBgn0036495	-3.42361	-1.77552	0.741216	0.00486019	0.0244304	CG33259	ACP62
[DOWN]	FBgn0032066	-3.42432	-1.77582	1.09455	4.43231e-06	8.53999e-05	LManIII	lysosomal alpha-mannosidase III, isoform B
[DOWN]	FBgn0264991	-3.43266	-1.77933	3.43403	1.38608e-08	5.97599e-07	CG44142	uncharacterized protein Dmel_CG44142
[DOWN]	FBgn0051515	-3.45945	-1.79054	1.67745	7.22582e-05	0.000899622	CG31515	MIP16647p, partial
[DOWN]	FBgn0035154	-3.56822	-1.83521	5.43593	1.39004e-14	2.55493e-12	hiro	highroad
[DOWN]	FBgn0038098	-3.59411	-1.84563	6.07265	7.24635e-13	9.64041e-11	CG7381	Ecdysone-inducible gene E1, isoform C
[DOWN]	FBgn0262621	-3.61547	-1.85418	1.25146	0.00215981	0.0133262	CG43145	seminal fluid protein 24C1
[DOWN]	FBgn0083951	-3.6353	-1.86207	0.0459453	0.00183211	0.0117772	CG34115	uncharacterized protein Dmel_CG34115
[DOWN]	FBgn0051148	-3.65106	-1.86831	5.72113	2.47281e-09	1.30844e-07	Gba1a	glucocerebrosidase 1a
[DOWN]	FBgn0004003	-3.6942	-1.88526	3.6945	8.0736e-10	4.90349e-08	wbl	AChain A, WINDBEUTEL PROTEIN
[DOWN]	FBgn0033271	-3.70144	-1.88809	3.58246	1.37184e-10	1.06463e-08	CG8708	core 1 galactosyltransferase A, isoform B
[DOWN]	FBgn0261675	-3.70679	-1.89017	5.74795	2.29573e-08	9.26853e-07	Npc1b	Niemann-Pick type C-1b
[DOWN]	FBgn0031273	-3.77651	-1.91705	1.95582	1.38898e-05	0.000227197	CG2839	lectin-28C, isoform C
[DOWN]	FBgn0033887	-3.82617	-1.9359	3.30983	3.16991e-15	6.786e-13	St4	sulfotransferase 4, isoform B
[DOWN]	FBgn0038309	-3.84845	-1.94428	2.03754	1.39881e-07	4.4208e-06	Amt	ammonium transporter
[DOWN]	FBgn0259970	-3.85611	-1.94715	2.82495	0.00346418	0.018925	Sfp70A4	seminal fluid protein 70A4, isoform A
[DOWN]	FBgn0013275	-3.88171	-1.95669	-0.451482	0.00235466	0.0142162	Hsp70Aa	heat shock protein Hsp70Aa
[DOWN]	FBgn0038070	-3.88432	-1.95766	-0.295837	0.000929775	0.00705263	CG6753	RecName: Full=Lipase 3; Short=DmLip3; Flags: Precursor
[DOWN]	FBgn0263086	-3.88666	-1.95853	0.0793244	0.00107801	0.00792272	CG43354	---NA---
[DOWN]	FBgn0051661	-3.89177	-1.96043	4.09229	1.88788e-05	0.000289482	CG31661	pepsinogen C-like
[DOWN]	FBgn0085476	-3.925	-1.97269	1.77769	0.00992223	0.0415201	CG34447	male accessory gland protein
[DOWN]	FBgn0062412	-3.96733	-1.98817	4.10091	9.10319e-29	7.48014e-26	Ctr1B	copper transporter 1B
[DOWN]	FBgn0034143	-3.9798	-1.99269	5.42109	4.02591e-22	1.93924e-19	CG8303	RecName: Full=Putative fatty acyl-CoA reductase CG8303
[DOWN]	FBgn0051041	-4.01475	-2.00531	1.26281	0.00020176	0.00204083	CG31041	CG10912 protein
[DOWN]	FBgn0003312	-4.02264	-2.00814	1.81811	2.02476e-09	1.09628e-07	sad	cytochrome P450
[DOWN]	FBgn0032839	-4.05395	-2.01933	4.71115	1.95056e-17	5.79732e-15	AANATL3	arylalkylamine N-acetyltransferase-like 3
[DOWN]	FBgn0265266	-4.0814	-2.02906	1.74287	8.86317e-06	0.000156721	CG13639	uncharacterized protein Dmel_CG13639
[DOWN]	FBgn0267106	-4.12853	-2.04563	0.415578	0.000199002	0.00201878	CG45546	uncharacterized protein Dmel_CG45546
[DOWN]	FBgn0051524	-4.13075	-2.0464	2.39626	0.00248643	0.0148877	CG31524	prolyl-4-hydroxylase-alpha NE2
[DOWN]	FBgn0023495	-4.13657	-2.04843	0.99165	0.000585377	0.00485578	Lip3	lipase 4, isoform A
[DOWN]	FBgn0000427	-4.14206	-2.05035	9.23591	0.00169443	0.0111463	dec-1	defective chorion 1, isoform G
[DOWN]	FBgn0000449	-4.25444	-2.08897	0.431085	5.67924e-06	0.000105496	dib	Cyp49a1, isoform E
[DOWN]	FBgn0051233	-4.34967	-2.1209	5.11998	1.16702e-07	3.79117e-06	CG31233	puromycin sensitive aminopeptidase, isoform H
[DOWN]	FBgn0028944	-4.38656	-2.13309	1.67864	0.00445695	0.0228978	Semp1	CG11864
[DOWN]	FBgn0037614	-4.45691	-2.15604	-1.07044	0.0090177	0.0385608	TMEM216	transmembrane protein 216, isoform B
[DOWN]	FBgn0030859	-4.51047	-2.17328	4.0335	0.000471682	0.00410525	CG12990	uncharacterized protein Dmel_CG12990
[DOWN]	FBgn0036780	-4.55598	-2.18776	0.401905	0.00064798	0.00527177	CG7330	uncharacterized protein Dmel_CG7330, isoform B
[DOWN]	FBgn0039311	-4.6622	-2.22101	6.25902	1.2281e-28	9.53071e-26	CG10513	IP22107p, partial
[DOWN]	FBgn0038717	-4.75527	-2.24953	3.97416	9.70212e-10	5.71852e-08	CG17751	uncharacterized protein Dmel_CG17751
[DOWN]	FBgn0040949	-4.7634	-2.25199	0.00372033	0.00130303	0.00912386	CG13998	MIP16817p, partial
[DOWN]	FBgn0031756	-4.77103	-2.2543	4.61243	8.15122e-07	2.05531e-05	CG13992	uncharacterized protein Dmel_CG13992, isoform B
[DOWN]	FBgn0283480	-4.87713	-2.28603	5.71453	1.38014e-40	2.75416e-37	Alp2	alkaline phosphatase 2
[DOWN]	FBgn0287184	-4.92669	-2.30062	7.57598	3.68363e-15	7.45748e-13	FASN3	fatty acid synthase 3
[DOWN]	FBgn0037323	-4.98987	-2.319	2.16525	0.00938388	0.0397825	CG2663	RE58223p
[DOWN]	FBgn0002926	-5.01849	-2.32725	5.81825	2.42275e-05	0.000356998	ndl	corin, isoform C
[DOWN]	FBgn0051354	-5.01973	-2.32761	-0.247948	0.000191326	0.00195899	Hsp70Bbb	heat shock protein Hsp70Bb
[DOWN]	FBgn0031805	-5.02007	-2.32771	3.28505	1.55209e-22	7.74327e-20	Nepl4	Neprilysin-like 4
[DOWN]	FBgn0053290	-5.0431	-2.33431	3.0148	0.00770005	0.0342592	CG33290	TPA_inf: HDC11369
[DOWN]	FBgn0053325	-5.08043	-2.34495	0.896983	1.74278e-05	0.000273214	CG33325	CG32580-PA
[DOWN]	FBgn0035619	-5.3158	-2.41029	3.50997	2.69086e-09	1.39217e-07	Alp10	alkaline phosphatase 10
[DOWN]	FBgn0263082	-5.50225	-2.46002	0.736693	1.10776e-06	2.64066e-05	CG43350	ACP24A4
[DOWN]	FBgn0036952	-5.58819	-2.48238	-1.22773	0.00698778	0.0318769	CG6933	uncharacterized protein Dmel_CG6933, isoform D
[DOWN]	FBgn0039312	-5.60418	-2.4865	7.40983	4.49716e-36	6.98009e-33	CG10514	uncharacterized protein Dmel_CG10514
[DOWN]	FBgn0038973	-5.61116	-2.4883	6.33517	8.59968e-14	1.38697e-11	Pebp1	Phosphatidylethanolamine-binding protein 1
[DOWN]	FBgn0034563	-5.67075	-2.50354	1.28907	9.48906e-09	4.23491e-07	CG15649	uncharacterized protein Dmel_CG15649, isoform B
[DOWN]	FBgn0032913	-6.14445	-2.61928	6.69934	3.09299e-28	2.274e-25	CG9259	uncharacterized protein Dmel_CG9259, isoform B
[DOWN]	FBgn0039313	-6.27261	-2.64907	7.95245	1.23716e-21	5.40059e-19	CG11892	uncharacterized protein Dmel_CG11892, isoform B
[DOWN]	FBgn0086266	-6.30222	-2.65586	3.69712	0.00125377	0.0089039	Vm26Ac	vitelline membrane protein
[DOWN]	FBgn0036607	-6.50806	-2.70223	-1.11806	0.00224085	0.0136991	CG13059	uncharacterized protein Dmel_CG13059
[DOWN]	FBgn0052072	-6.94169	-2.79529	2.8207	3.11337e-05	0.000442428	Elo68alpha	elongase 68alpha
[DOWN]	FBgn0050091	-7.00672	-2.80874	-0.707125	0.00180374	0.0116488	CG30091	uncharacterized protein Dmel_CG30091
[DOWN]	FBgn0003979	-7.02695	-2.8129	9.85389	0.0100429	0.0419398	Vm26Aa	vitelline membrane protein
[DOWN]	FBgn0265538	-7.14635	-2.83721	1.4741	1.15817e-05	0.000194922	CG44388	---NA---
[DOWN]	FBgn0086265	-7.19346	-2.84668	5.5724	0.00370348	0.0198518	psd	palisade, isoform B
[DOWN]	FBgn0035620	-7.27521	-2.86299	3.51258	0.00037714	0.00341873	Alp9	alkaline phosphatase 9, isoform B
[DOWN]	FBgn0004959	-7.62702	-2.93112	1.43122	1.20619e-10	9.55886e-09	phm	cytochrome P450 Cyp18a1
[DOWN]	FBgn0020906	-7.802	-2.96384	5.05379	0.000439682	0.00386759	Jon25Bi	jonah 25Bi
[DOWN]	FBgn0033826	-7.96868	-2.99434	5.94136	2.16042e-10	1.56367e-08	CG4734	CG4734 protein
[DOWN]	FBgn0026384	-8.37911	-3.0668	-0.95701	0.000552544	0.00464689	Or59a	odorant receptor 59a
[DOWN]	FBgn0003980	-8.55136	-3.09615	8.70574	0.000833476	0.00645389	Vm26Ab	vitelline membrane 26Ab, isoform B
[DOWN]	FBgn0003486	-8.60973	-3.10597	2.55741	3.20621e-15	6.786e-13	spo	cytochrome P450 Cyp18a1
[DOWN]	FBgn0052279	-10.2209	-3.35345	-1.23123	0.00079489	0.0062311	Drsl2	dro5 protein
[DOWN]	FBgn0036948	-11.7222	-3.55117	4.13832	8.04656e-12	8.3261e-10	CG7298	uncharacterized protein Dmel_CG7298
[DOWN]	FBgn0039591	-12.5799	-3.65305	-1.06885	0.000124654	0.00139863	CG9988	uncharacterized protein Dmel_CG9988
[DOWN]	FBgn0031032	-16.9043	-4.07932	-0.867648	1.76136e-05	0.00027491	CG14204	MIP23953p
[DOWN]	FBgn0034159	-21.2465	-4.40916	-1.62776	0.00261358	0.01547	CG15615	uncharacterized protein Dmel_CG15615
[DOWN]	FBgn0030826	-24.8371	-4.63443	-1.54881	0.000657253	0.0053286	CG12995	uncharacterized protein Dmel_CG12995
[DOWN]	FBgn0040357	-27.7765	-4.79579	-1.47956	0.000381941	0.00345329	CG14624	uncharacterized protein Dmel_CG14624
[DOWN]	FBgn0031654	-41.8166	-5.386	4.01737	7.77862e-22	3.62199e-19	Jon25Bii	jonah 25Bii, isoform B
FDR: false discovery rate; FC, fold change; CPM: count per million

## Sheet: Table S7
Table S7. Enriched KEGG pathways among upregulated genes of D. melanogaster with habanero-pepper diet
Keeg Pathway Term	ID	Genes Input Number	Genes Background Number	P-Value	Corrected P-Value
One carbon pool by folate	dme00670	5	12	6.30201e-06	0.00106714
Metabolic pathways	dme01100	36	1111	0.000165721	0.0123554
Glycine, serine and threonine metabolism	dme00260	5	28	0.000194573	0.0123554
Purine metabolism	dme00230	8	101	0.00045786	0.0210058
Glyoxylate and dicarboxylate metabolism	dme00630	4	33	0.00315518	0.0942843
Biosynthesis of amino acids	dme01230	5	66	0.00641136	0.135707
Phenylalanine metabolism	dme00360	2	8	0.0112458	0.173118
Pantothenate and CoA biosynthesis	dme00770	2	10	0.0161385	0.215747
Alanine, aspartate and glutamate metabolism	dme00250	3	30	0.0169581	0.220891
Peroxisome	dme04146	5	91	0.021622	0.248757
Phototransduction - fly	dme04745	3	38	0.0300957	0.288465
Amino sugar and nucleotide sugar metabolism	dme00520	3	47	0.0497039	0.367961
Carbon metabolism	dme01200	5	123	0.0616411	0.388889
Drug metabolism - other enzymes	dme00983	4	97	0.0867229	0.388889
Ascorbate and aldarate metabolism	dme00053	2	33	0.113759	0.39855
Retinol metabolism	dme00830	2	34	0.119192	0.39996
Cysteine and methionine metabolism	dme00270	2	36	0.130243	0.39996
Pyrimidine metabolism	dme00240	2	40	0.152994	0.39996
Folate biosynthesis	dme00790	2	40	0.152994	0.39996
Ubiquinone and other terpenoid-quinone biosynthesis	dme00130	1	9	0.15369	0.39996
Glycerolipid metabolism	dme00561	2	42	0.164642	0.39996
Porphyrin and chlorophyll metabolism	dme00860	2	45	0.182387	0.409967
Fatty acid biosynthesis	dme00061	1	13	0.208356	0.416712
Pentose and glucuronate interconversions	dme00040	2	50	0.212513	0.423359
Arginine biosynthesis	dme00220	1	15	0.234355	0.437692
2-Oxocarboxylic acid metabolism	dme01210	1	19	0.283826	0.451987
Glycerophospholipid metabolism	dme00564	2	63	0.292212	0.462183
FoxO signaling pathway	dme04068	2	65	0.30446	0.474435
Thiamine metabolism	dme00730	1	21	0.307354	0.476024
Tyrosine metabolism	dme00350	1	22	0.318827	0.482037
ABC transporters	dme02010	1	22	0.318827	0.482037
Drug metabolism - cytochrome P450	dme00982	2	68	0.322757	0.483659
Metabolism of xenobiotics by cytochrome P450	dme00980	2	69	0.32883	0.484672
Ether lipid metabolism	dme00565	1	24	0.341209	0.488265
Autophagy - other	dme04136	1	25	0.352123	0.493141
beta-Alanine metabolism	dme00410	1	26	0.362857	0.496851
Glutathione metabolism	dme00480	2	78	0.382688	0.503795
Sphingolipid metabolism	dme00600	1	28	0.383797	0.503795
Fatty acid degradation	dme00071	1	33	0.433193	0.535431
Valine, leucine and isoleucine degradation	dme00280	1	33	0.433193	0.535431
Lysine degradation	dme00310	1	35	0.451828	0.549112
Pyruvate metabolism	dme00620	1	46	0.543924	0.618151
Mitophagy - animal	dme04137	1	49	0.566247	0.642083
Arginine and proline metabolism	dme00330	1	53	0.594325	0.665015
Fatty acid metabolism	dme01212	1	53	0.594325	0.665015
Longevity regulating pathway - multiple species	dme04213	1	56	0.614188	0.682729
Neuroactive ligand-receptor interaction	dme04080	1	56	0.614188	0.682729
Hippo signaling pathway - fly	dme04391	1	61	0.645162	0.704822
Toll and Imd signaling pathway	dme04624	1	67	0.679076	0.735545
mRNA surveillance pathway	dme03015	1	73	0.709758	0.762277
Phagosome	dme04145	1	89	0.778023	0.826853
Autophagy - animal	dme04140	1	95	0.79927	0.844136
Wnt signaling pathway	dme04310	1	106	0.833097	0.861942
RNA transport	dme03013	1	148	0.917588	0.932269

## Sheet: Table S8
Table S8. Enriched KEGG pathways among downregulated genes of D. melanogaster with habanero-pepper diet
Keeg Pathway Term	ID	Genes Input Number	Genes Background Number	P-Value	Corrected P-Value
Insect hormone biosynthesis	dme00981	5	27	5.18052e-05	0.0030306
Lysosome	dme04142	7	118	0.00119285	0.0276392
Nitrogen metabolism	dme00910	3	18	0.0023723	0.0416338
Thiamine metabolism	dme00730	3	21	0.00350891	0.0483289
Other glycan degradation	dme00511	3	22	0.00394981	0.0483289
Biosynthesis of unsaturated fatty acids	dme01040	3	25	0.00546849	0.0547651
Fatty acid metabolism	dme01212	4	53	0.00624133	0.0592083
Drug metabolism - other enzymes	dme00983	5	97	0.0103528	0.0789964
Drug metabolism - cytochrome P450	dme00982	4	68	0.0140035	0.0927399
Metabolism of xenobiotics by cytochrome P450	dme00980	4	69	0.0146692	0.0953501
Folate biosynthesis	dme00790	3	40	0.0178902	0.0983318
Metabolic pathways	dme01100	23	1111	0.0211373	0.102882
Arginine and proline metabolism	dme00330	3	53	0.0356013	0.148762
Longevity regulating pathway - multiple species	dme04213	3	56	0.0406076	0.165014
Mucin type O-glycan biosynthesis	dme00512	2	24	0.0439407	0.173294
Ascorbate and aldarate metabolism	dme00053	2	33	0.0746507	0.241322
Retinol metabolism	dme00830	2	34	0.0783917	0.245591
Steroid biosynthesis	dme00100	1	6	0.086875	0.245591
Glutathione metabolism	dme00480	3	78	0.0870853	0.245591
Spliceosome	dme03040	4	128	0.0915676	0.245591
Synthesis and degradation of ketone bodies	dme00072	1	7	0.0986563	0.245591
Protein processing in endoplasmic reticulum	dme04141	4	133	0.101445	0.248566
Glycerolipid metabolism	dme00561	2	42	0.110223	0.25301
Porphyrin and chlorophyll metabolism	dme00860	2	45	0.122905	0.261452
Pentose and glucuronate interconversions	dme00040	2	50	0.144758	0.282277
One carbon pool by folate	dme00670	1	12	0.155331	0.291556
Fatty acid biosynthesis	dme00061	1	13	0.166232	0.293204
RNA degradation	dme03018	2	58	0.181158	0.305703
Fatty acid elongation	dme00062	1	16	0.198104	0.317509
Butanoate metabolism	dme00650	1	16	0.198104	0.317509
Endocytosis	dme04144	3	122	0.218762	0.333849
Terpenoid backbone biosynthesis	dme00900	1	27	0.30493	0.412666
Sphingolipid metabolism	dme00600	1	28	0.313908	0.412666
Peroxisome	dme04146	2	91	0.337809	0.437531
Ribosome biogenesis in eukaryotes	dme03008	3	192	0.46157	0.545492
Neuroactive ligand-receptor interaction	dme04080	1	56	0.523399	0.60037
Aminoacyl-tRNA biosynthesis	dme00970	1	64	0.570561	0.64704
RNA transport	dme03013	2	148	0.578772	0.653213
mRNA surveillance pathway	dme03015	1	73	0.618085	0.688723
MAPK signaling pathway - fly	dme04013	1	93	0.705769	0.771729
Autophagy - animal	dme04140	1	95	0.713349	0.777595
